# Supplementary material for: Identification of a Six-Immune-Related Long Non-coding RNA Signature for Predicting Survival and Immune Infiltrating Status in Breast Cancer
Source: Front Genet. 2020 Jul 7;11:680. doi: 10.3389/fgene.2020.00680 (PMC7358358; doi:10.3389/fgene.2020.00680)
Supplement: Supplementary file 7 [file Table_1.XLSX]

## Sheet: Sheet1
Supplementary TableS1. The included patient ids in training and validation datasets.
GSE20685	GSE21653	GSE88770	TCGA
GSM519117	GSM540350	GSM2345257	TCGA-3C-AALI
GSM519118	GSM540255	GSM2345258	TCGA-3C-AALJ
GSM519119	GSM540331	GSM2345259	TCGA-3C-AALK
GSM519120	GSM540317	GSM2345260	TCGA-4H-AAAK
GSM519121	GSM540318	GSM2345261	TCGA-5L-AAT0
GSM519122	GSM540368	GSM2345262	TCGA-5T-A9QA
GSM519123	GSM540114	GSM2345263	TCGA-A1-A0SB
GSM519124	GSM540373	GSM2345264	TCGA-A1-A0SD
GSM519125	GSM540370	GSM2345265	TCGA-A1-A0SE
GSM519126	GSM540369	GSM2345266	TCGA-A1-A0SF
GSM519127	GSM540304	GSM2345267	TCGA-A1-A0SG
GSM519128	GSM540319	GSM2345268	TCGA-A1-A0SH
GSM519129	GSM540322	GSM2345269	TCGA-A1-A0SI
GSM519130	GSM540183	GSM2345270	TCGA-A1-A0SJ
GSM519131	GSM540113	GSM2345271	TCGA-A1-A0SK
GSM519132	GSM540307	GSM2345272	TCGA-A1-A0SN
GSM519133	GSM540170	GSM2345273	TCGA-A1-A0SO
GSM519134	GSM540140	GSM2345274	TCGA-A1-A0SP
GSM519135	GSM540147	GSM2345275	TCGA-A1-A0SQ
GSM519136	GSM540138	GSM2345276	TCGA-A2-A04N
GSM519137	GSM540274	GSM2345277	TCGA-A2-A04P
GSM519138	GSM540372	GSM2345278	TCGA-A2-A04Q
GSM519139	GSM540119	GSM2345279	TCGA-A2-A04R
GSM519140	GSM540371	GSM2345280	TCGA-A2-A04T
GSM519141	GSM540343	GSM2345281	TCGA-A2-A04U
GSM519142	GSM540276	GSM2345282	TCGA-A2-A04V
GSM519143	GSM540366	GSM2345283	TCGA-A2-A04W
GSM519144	GSM540355	GSM2345284	TCGA-A2-A04X
GSM519145	GSM540124	GSM2345285	TCGA-A2-A04Y
GSM519146	GSM540122	GSM2345286	TCGA-A2-A0CK
GSM519147	GSM540200	GSM2345287	TCGA-A2-A0CL
GSM519148	GSM540267	GSM2345288	TCGA-A2-A0CM
GSM519149	GSM540109	GSM2345289	TCGA-A2-A0CP
GSM519150	GSM540238	GSM2345290	TCGA-A2-A0CQ
GSM519151	GSM540349	GSM2345291	TCGA-A2-A0CR
GSM519152	GSM540302	GSM2345292	TCGA-A2-A0CS
GSM519153	GSM540300	GSM2345293	TCGA-A2-A0CT
GSM519154	GSM540299	GSM2345294	TCGA-A2-A0CU
GSM519155	GSM540110	GSM2345295	TCGA-A2-A0CV
GSM519156	GSM540156	GSM2345296	TCGA-A2-A0CW
GSM519157	GSM540325	GSM2345297	TCGA-A2-A0CX
GSM519158	GSM540127	GSM2345298	TCGA-A2-A0D0
GSM519159	GSM540176	GSM2345299	TCGA-A2-A0D1
GSM519160	GSM540346	GSM2345300	TCGA-A2-A0D2
GSM519161	GSM540278	GSM2345301	TCGA-A2-A0D3
GSM519162	GSM540191	GSM2345302	TCGA-A2-A0D4
GSM519163	GSM540367	GSM2345303	TCGA-A2-A0EM
GSM519164	GSM540108	GSM2345304	TCGA-A2-A0EN
GSM519165	GSM540201	GSM2345305	TCGA-A2-A0EO
GSM519166	GSM540186	GSM2345306	TCGA-A2-A0EP
GSM519167	GSM540335	GSM2345307	TCGA-A2-A0EQ
GSM519168	GSM540207	GSM2345308	TCGA-A2-A0ER
GSM519169	GSM540310	GSM2345309	TCGA-A2-A0ES
GSM519170	GSM540162	GSM2345310	TCGA-A2-A0ET
GSM519171	GSM540161	GSM2345311	TCGA-A2-A0EU
GSM519172	GSM540364	GSM2345312	TCGA-A2-A0EV
GSM519173	GSM540365	GSM2345313	TCGA-A2-A0EW
GSM519174	GSM540347	GSM2345314	TCGA-A2-A0EX
GSM519175	GSM540172	GSM2345315	TCGA-A2-A0EY
GSM519176	GSM540329	GSM2345316	TCGA-A2-A0ST
GSM519177	GSM540253	GSM2345317	TCGA-A2-A0SU
GSM519178	GSM540196	GSM2345318	TCGA-A2-A0SV
GSM519179	GSM540294	GSM2345319	TCGA-A2-A0SW
GSM519180	GSM540112	GSM2345320	TCGA-A2-A0SX
GSM519181	GSM540339	GSM2345321	TCGA-A2-A0SY
GSM519182	GSM540345	GSM2345322	TCGA-A2-A0T0
GSM519183	GSM540205	GSM2345323	TCGA-A2-A0T1
GSM519184	GSM540363	GSM2345324	TCGA-A2-A0T2
GSM519185	GSM540126	GSM2345325	TCGA-A2-A0T3
GSM519186	GSM540168	GSM2345326	TCGA-A2-A0T4
GSM519187	GSM540165	GSM2345327	TCGA-A2-A0T5
GSM519188	GSM540146	GSM2345328	TCGA-A2-A0T6
GSM519189	GSM540338	GSM2345329	TCGA-A2-A0T7
GSM519190	GSM540296	GSM2345330	TCGA-A2-A0YC
GSM519191	GSM540297	GSM2345331	TCGA-A2-A0YD
GSM519192	GSM540295	GSM2345332	TCGA-A2-A0YE
GSM519193	GSM540328	GSM2345333	TCGA-A2-A0YF
GSM519194	GSM540293	GSM2345334	TCGA-A2-A0YG
GSM519195	GSM540199	GSM2345335	TCGA-A2-A0YH
GSM519196	GSM540359	GSM2345336	TCGA-A2-A0YI
GSM519197	GSM540287	GSM2345337	TCGA-A2-A0YJ
GSM519198	GSM540362	GSM2345338	TCGA-A2-A0YK
GSM519199	GSM540292	GSM2345339	TCGA-A2-A0YL
GSM519200	GSM540351	GSM2345340	TCGA-A2-A0YM
GSM519201	GSM540117	GSM2345341	TCGA-A2-A0YT
GSM519202	GSM540132	GSM2345342	TCGA-A2-A1FV
GSM519203	GSM540246	GSM2345343	TCGA-A2-A1FW
GSM519204	GSM540157	GSM2345344	TCGA-A2-A1FX
GSM519205	GSM540332	GSM2345345	TCGA-A2-A1FZ
GSM519206	GSM540360	GSM2345346	TCGA-A2-A1G0
GSM519207	GSM540290	GSM2345347	TCGA-A2-A1G1
GSM519208	GSM540361	GSM2345348	TCGA-A2-A1G4
GSM519209	GSM540221	GSM2345349	TCGA-A2-A1G6
GSM519210	GSM540125	GSM2345350	TCGA-A2-A259
GSM519211	GSM540252	GSM2345351	TCGA-A2-A25A
GSM519212	GSM540344	GSM2345352	TCGA-A2-A25B
GSM519213	GSM540291	GSM2345353	TCGA-A2-A25C
GSM519214	GSM540116	GSM2345354	TCGA-A2-A25E
GSM519215	GSM540358	GSM2345355	TCGA-A2-A25F
GSM519216	GSM540155	GSM2345356	TCGA-A2-A3KD
GSM519217	GSM540178	GSM2345357	TCGA-A2-A3XT
GSM519218	GSM540341	GSM2345358	TCGA-A2-A3XU
GSM519219	GSM540286	GSM2345359	TCGA-A2-A3XV
GSM519220	GSM540269	GSM2345360	TCGA-A2-A3XW
GSM519221	GSM540177	GSM2345361	TCGA-A2-A3XX
GSM519222	GSM540254	GSM2345362	TCGA-A2-A3XZ
GSM519223	GSM540247	GSM2345363	TCGA-A2-A3Y0
GSM519224	GSM540264	GSM2345364	TCGA-A2-A4S1
GSM519225	GSM540248	GSM2345365	TCGA-A2-A4S2
GSM519226	GSM540268	GSM2345366	TCGA-A2-A4S3
GSM519227	GSM540353	GSM2345367	TCGA-A7-A0CD
GSM519228	GSM540242	GSM2345368	TCGA-A7-A0CE
GSM519229	GSM540270	GSM2345369	TCGA-A7-A0CG
GSM519230	GSM540206	GSM2345370	TCGA-A7-A0CH
GSM519231	GSM540228	GSM2345371	TCGA-A7-A0CJ
GSM519232	GSM540231	GSM2345372	TCGA-A7-A0D9
GSM519233	GSM540272	GSM2345373	TCGA-A7-A0DA
GSM519234	GSM540288		TCGA-A7-A0DB
GSM519235	GSM540152		TCGA-A7-A13D
GSM519236	GSM540281		TCGA-A7-A13E
GSM519237	GSM540243		TCGA-A7-A13F
GSM519238	GSM540216		TCGA-A7-A26E
GSM519239	GSM540262		TCGA-A7-A26G
GSM519240	GSM540356		TCGA-A7-A26H
GSM519241	GSM540284		TCGA-A7-A26J
GSM519242	GSM540354		TCGA-A7-A2KD
GSM519243	GSM540266		TCGA-A7-A3RF
GSM519244	GSM540357		TCGA-A7-A425
GSM519245	GSM540167		TCGA-A7-A4SD
GSM519246	GSM540185		TCGA-A7-A4SE
GSM519247	GSM540220		TCGA-A7-A56D
GSM519248	GSM540283		TCGA-A7-A5ZV
GSM519249	GSM540285		TCGA-A7-A5ZW
GSM519250	GSM540282		TCGA-A7-A5ZX
GSM519251	GSM540111		TCGA-A7-A6VV
GSM519252	GSM540263		TCGA-A7-A6VW
GSM519253	GSM540265		TCGA-A7-A6VX
GSM519254	GSM540280		TCGA-A7-A6VY
GSM519255	GSM540277		TCGA-A8-A06O
GSM519256	GSM540275		TCGA-A8-A06P
GSM519257	GSM540279		TCGA-A8-A06Q
GSM519258	GSM540334		TCGA-A8-A06R
GSM519259	GSM540230		TCGA-A8-A06T
GSM519260	GSM540237		TCGA-A8-A06U
GSM519261	GSM540261		TCGA-A8-A06X
GSM519262	GSM540214		TCGA-A8-A06Y
GSM519263	GSM540352		TCGA-A8-A06Z
GSM519264	GSM540235		TCGA-A8-A075
GSM519265	GSM540202		TCGA-A8-A076
GSM519266	GSM540153		TCGA-A8-A079
GSM519267	GSM540271		TCGA-A8-A07B
GSM519268	GSM540169		TCGA-A8-A07F
GSM519269	GSM540213		TCGA-A8-A07G
GSM519270	GSM540258		TCGA-A8-A07I
GSM519271	GSM540193		TCGA-A8-A07J
GSM519272	GSM540256		TCGA-A8-A07L
GSM519273	GSM540232		TCGA-A8-A07O
GSM519274	GSM540182		TCGA-A8-A07P
GSM519275	GSM540141		TCGA-A8-A07U
GSM519276	GSM540187		TCGA-A8-A07W
GSM519277	GSM540217		TCGA-A8-A07Z
GSM519278	GSM540145		TCGA-A8-A082
GSM519279	GSM540226		TCGA-A8-A086
GSM519280	GSM540203		TCGA-A8-A08A
GSM519281	GSM540192		TCGA-A8-A08B
GSM519282	GSM540337		TCGA-A8-A08G
GSM519283	GSM540241		TCGA-A8-A08I
GSM519284	GSM540222		TCGA-A8-A08J
GSM519285	GSM540148		TCGA-A8-A08L
GSM519286	GSM540336		TCGA-A8-A08O
GSM519287	GSM540208		TCGA-A8-A08P
GSM519288	GSM540257		TCGA-A8-A08R
GSM519289	GSM540143		TCGA-A8-A08T
GSM519290	GSM540259		TCGA-A8-A08X
GSM519291	GSM540260		TCGA-A8-A08Z
GSM519292	GSM540179		TCGA-A8-A091
GSM519293	GSM540245		TCGA-A8-A092
GSM519294	GSM540198		TCGA-A8-A093
GSM519295	GSM540171		TCGA-A8-A095
GSM519296	GSM540342		TCGA-A8-A097
GSM519297	GSM540212		TCGA-A8-A09B
GSM519298	GSM540251		TCGA-A8-A09D
GSM519299	GSM540197		TCGA-A8-A09I
GSM519300	GSM540166		TCGA-A8-A09M
GSM519301	GSM540184		TCGA-A8-A09N
GSM519302	GSM540330		TCGA-A8-A09Q
GSM519303	GSM540225		TCGA-A8-A09R
GSM519304	GSM540348		TCGA-A8-A09V
GSM519305	GSM540233		TCGA-A8-A09W
GSM519306	GSM540240		TCGA-A8-A09X
GSM519307	GSM540229		TCGA-A8-A0A1
GSM519308	GSM540151		TCGA-A8-A0A2
GSM519309	GSM540163		TCGA-A8-A0A4
GSM519310	GSM540249		TCGA-A8-A0A6
GSM519311	GSM540180		TCGA-A8-A0A7
GSM519312	GSM540244		TCGA-A8-A0A9
GSM519313	GSM540250		TCGA-A8-A0AB
GSM519314	GSM540144		TCGA-A8-A0AD
GSM519315	GSM540227		TCGA-AC-A23C
GSM519316	GSM540236		TCGA-AC-A23E
GSM519317	GSM540142		TCGA-AC-A2B8
GSM519318	GSM540239		TCGA-AC-A2BK
GSM519319	GSM540211		TCGA-AC-A2BM
GSM519320	GSM540234		TCGA-AC-A2FB
GSM519321	GSM540215		TCGA-AC-A2FF
GSM519322	GSM540224		TCGA-AC-A2FG
GSM519323	GSM540218		TCGA-AC-A2FK
GSM519324	GSM540210		TCGA-AC-A2FO
GSM519325	GSM540118		TCGA-AC-A3HN
GSM519326	GSM540223		TCGA-AC-A3QP
GSM519327	GSM540219		TCGA-AC-A3W5
GSM519328	GSM540333		TCGA-AC-A3YI
GSM519329	GSM540136		TCGA-AC-A3YJ
GSM519330	GSM540195		TCGA-AC-A4ZE
GSM519331	GSM540209		TCGA-AC-A5EH
GSM519332	GSM540174		TCGA-AC-A5XS
GSM519333	GSM540204		TCGA-AC-A5XU
GSM519334	GSM540181		TCGA-AC-A62X
GSM519335	GSM540326		TCGA-AC-A62Y
GSM519336	GSM540194		TCGA-AC-A6IV
GSM519337	GSM540188		TCGA-AC-A6IW
GSM519338	GSM540130		TCGA-AC-A6IX
GSM519339	GSM540190		TCGA-AC-A6NO
GSM519340	GSM540189		TCGA-AC-A7VB
GSM519341	GSM540164		TCGA-AC-A7VC
GSM519342	GSM540175		TCGA-AC-A8OP
GSM519343	GSM540173		TCGA-AC-A8OQ
GSM519344	GSM540158		TCGA-AC-A8OR
GSM519345	GSM540159		TCGA-AC-A8OS
GSM519346	GSM540121		TCGA-AN-A03X
GSM519347	GSM540160		TCGA-AN-A03Y
GSM519348	GSM540137		TCGA-AN-A041
GSM519349	GSM540150		TCGA-AN-A046
GSM519350	GSM540154		TCGA-AN-A049
GSM519351	GSM540149		TCGA-AN-A04A
GSM519352	GSM540139		TCGA-AN-A04C
GSM519353	GSM540120		TCGA-AN-A04D
GSM519354	GSM540128		TCGA-AN-A0AJ
GSM519355	GSM540133		TCGA-AN-A0AK
GSM519356	GSM540129		TCGA-AN-A0AL
GSM519357	GSM540135		TCGA-AN-A0AM
GSM519358	GSM540134		TCGA-AN-A0AR
GSM519359	GSM540131		TCGA-AN-A0AS
GSM519360	GSM540327		TCGA-AN-A0AT
GSM519361	GSM540115		TCGA-AN-A0FD
GSM519362			TCGA-AN-A0FF
GSM519363			TCGA-AN-A0FJ
GSM519364			TCGA-AN-A0FK
GSM519365			TCGA-AN-A0FL
GSM519366			TCGA-AN-A0FN
GSM519367			TCGA-AN-A0FS
GSM519368			TCGA-AN-A0FT
GSM519369			TCGA-AN-A0FV
GSM519370			TCGA-AN-A0FW
GSM519371			TCGA-AN-A0FX
GSM519372			TCGA-AN-A0FY
GSM519373			TCGA-AN-A0FZ
GSM519374			TCGA-AN-A0XL
GSM519375			TCGA-AN-A0XN
GSM519376			TCGA-AN-A0XO
GSM519377			TCGA-AN-A0XP
GSM519378			TCGA-AN-A0XR
GSM519379			TCGA-AN-A0XS
GSM519380			TCGA-AN-A0XT
GSM519381			TCGA-AN-A0XU
GSM519382			TCGA-AN-A0XV
GSM519383			TCGA-AN-A0XW
GSM519384			TCGA-AO-A03L
GSM519385			TCGA-AO-A03O
GSM519386			TCGA-AO-A03P
GSM519387			TCGA-AO-A03R
GSM519388			TCGA-AO-A03T
GSM519389			TCGA-AO-A03V
GSM519390			TCGA-AO-A0J2
GSM519391			TCGA-AO-A0J3
GSM519392			TCGA-AO-A0J4
GSM519393			TCGA-AO-A0J5
GSM519394			TCGA-AO-A0J6
GSM519395			TCGA-AO-A0J7
GSM519396			TCGA-AO-A0J8
GSM519397			TCGA-AO-A0J9
GSM519398			TCGA-AO-A0JA
GSM519399			TCGA-AO-A0JB
GSM519400			TCGA-AO-A0JC
GSM519401			TCGA-AO-A0JD
GSM519402			TCGA-AO-A0JE
GSM519403			TCGA-AO-A0JF
GSM519404			TCGA-AO-A0JG
GSM519405			TCGA-AO-A0JI
GSM519406			TCGA-AO-A0JJ
GSM519407			TCGA-AO-A0JM
GSM519408			TCGA-AO-A124
GSM519409			TCGA-AO-A125
GSM519410			TCGA-AO-A126
GSM519411			TCGA-AO-A128
GSM519412			TCGA-AO-A129
GSM519413			TCGA-AO-A12A
GSM519414			TCGA-AO-A12B
GSM519415			TCGA-AO-A12D
GSM519416			TCGA-AO-A12E
GSM519417			TCGA-AO-A12F
GSM519418			TCGA-AO-A12G
GSM519419			TCGA-AO-A12H
GSM519420			TCGA-AO-A1KO
GSM519421			TCGA-AO-A1KP
GSM519422			TCGA-AO-A1KR
GSM519423			TCGA-AO-A1KS
GSM519424			TCGA-AO-A1KT
GSM519425			TCGA-AQ-A04J
GSM519426			TCGA-AQ-A0Y5
GSM519427			TCGA-AQ-A1H2
GSM519428			TCGA-AQ-A1H3
GSM519429			TCGA-AQ-A7U7
GSM519430			TCGA-AR-A0TP
GSM519431			TCGA-AR-A0TQ
GSM519432			TCGA-AR-A0TR
GSM519433			TCGA-AR-A0TS
GSM519434			TCGA-AR-A0TT
GSM519435			TCGA-AR-A0TV
GSM519436			TCGA-AR-A0TW
GSM519437			TCGA-AR-A0TX
GSM519438			TCGA-AR-A0TY
GSM519439			TCGA-AR-A0TZ
GSM519440			TCGA-AR-A0U0
GSM519441			TCGA-AR-A0U2
GSM519442			TCGA-AR-A0U3
GSM519443			TCGA-AR-A0U4
			TCGA-AR-A1AH
			TCGA-AR-A1AI
			TCGA-AR-A1AJ
			TCGA-AR-A1AK
			TCGA-AR-A1AL
			TCGA-AR-A1AN
			TCGA-AR-A1AO
			TCGA-AR-A1AP
			TCGA-AR-A1AQ
			TCGA-AR-A1AR
			TCGA-AR-A1AS
			TCGA-AR-A1AU
			TCGA-AR-A1AW
			TCGA-AR-A1AX
			TCGA-AR-A1AY
			TCGA-AR-A24H
			TCGA-AR-A24K
			TCGA-AR-A24L
			TCGA-AR-A24M
			TCGA-AR-A24N
			TCGA-AR-A24O
			TCGA-AR-A24P
			TCGA-AR-A24Q
			TCGA-AR-A24R
			TCGA-AR-A24S
			TCGA-AR-A24T
			TCGA-AR-A24U
			TCGA-AR-A24V
			TCGA-AR-A24W
			TCGA-AR-A24X
			TCGA-AR-A24Z
			TCGA-AR-A250
			TCGA-AR-A251
			TCGA-AR-A252
			TCGA-AR-A254
			TCGA-AR-A255
			TCGA-AR-A256
			TCGA-AR-A2LE
			TCGA-AR-A2LH
			TCGA-AR-A2LK
			TCGA-AR-A2LM
			TCGA-AR-A2LN
			TCGA-AR-A2LO
			TCGA-AR-A2LQ
			TCGA-AR-A5QM
			TCGA-AR-A5QN
			TCGA-AR-A5QP
			TCGA-AR-A5QQ
			TCGA-B6-A0I1
			TCGA-B6-A0I2
			TCGA-B6-A0I5
			TCGA-B6-A0I9
			TCGA-B6-A0IA
			TCGA-B6-A0IB
			TCGA-B6-A0IE
			TCGA-B6-A0IG
			TCGA-B6-A0IH
			TCGA-B6-A0IJ
			TCGA-B6-A0IK
			TCGA-B6-A0IM
			TCGA-B6-A0IO
			TCGA-B6-A0IP
			TCGA-B6-A0IQ
			TCGA-B6-A0RG
			TCGA-B6-A0RH
			TCGA-B6-A0RI
			TCGA-B6-A0RL
			TCGA-B6-A0RN
			TCGA-B6-A0RO
			TCGA-B6-A0RP
			TCGA-B6-A0RQ
			TCGA-B6-A0RS
			TCGA-B6-A0RT
			TCGA-B6-A0RU
			TCGA-B6-A0RV
			TCGA-B6-A0WT
			TCGA-B6-A0WV
			TCGA-B6-A0WX
			TCGA-B6-A0WY
			TCGA-B6-A0WZ
			TCGA-B6-A0X0
			TCGA-B6-A0X1
			TCGA-B6-A0X4
			TCGA-B6-A0X5
			TCGA-B6-A1KF
			TCGA-B6-A1KI
			TCGA-B6-A1KN
			TCGA-B6-A2IU
			TCGA-B6-A401
			TCGA-B6-A409
			TCGA-B6-A40B
			TCGA-B6-A40C
			TCGA-BH-A0AU
			TCGA-BH-A0AV
			TCGA-BH-A0AW
			TCGA-BH-A0AY
			TCGA-BH-A0AZ
			TCGA-BH-A0B0
			TCGA-BH-A0B3
			TCGA-BH-A0B5
			TCGA-BH-A0B7
			TCGA-BH-A0B9
			TCGA-BH-A0BA
			TCGA-BH-A0BC
			TCGA-BH-A0BD
			TCGA-BH-A0BF
			TCGA-BH-A0BG
			TCGA-BH-A0BJ
			TCGA-BH-A0BL
			TCGA-BH-A0BM
			TCGA-BH-A0BO
			TCGA-BH-A0BP
			TCGA-BH-A0BQ
			TCGA-BH-A0BR
			TCGA-BH-A0BT
			TCGA-BH-A0BV
			TCGA-BH-A0BW
			TCGA-BH-A0BZ
			TCGA-BH-A0C0
			TCGA-BH-A0C3
			TCGA-BH-A0DE
			TCGA-BH-A0DG
			TCGA-BH-A0DH
			TCGA-BH-A0DI
			TCGA-BH-A0DK
			TCGA-BH-A0DL
			TCGA-BH-A0DP
			TCGA-BH-A0DQ
			TCGA-BH-A0DS
			TCGA-BH-A0DT
			TCGA-BH-A0DV
			TCGA-BH-A0DX
			TCGA-BH-A0DZ
			TCGA-BH-A0E0
			TCGA-BH-A0E1
			TCGA-BH-A0E2
			TCGA-BH-A0E6
			TCGA-BH-A0E7
			TCGA-BH-A0EA
			TCGA-BH-A0EB
			TCGA-BH-A0EE
			TCGA-BH-A0EI
			TCGA-BH-A0GY
			TCGA-BH-A0GZ
			TCGA-BH-A0H0
			TCGA-BH-A0H3
			TCGA-BH-A0H5
			TCGA-BH-A0H6
			TCGA-BH-A0H7
			TCGA-BH-A0H9
			TCGA-BH-A0HA
			TCGA-BH-A0HB
			TCGA-BH-A0HI
			TCGA-BH-A0HK
			TCGA-BH-A0HO
			TCGA-BH-A0HP
			TCGA-BH-A0HQ
			TCGA-BH-A0HU
			TCGA-BH-A0HW
			TCGA-BH-A0HX
			TCGA-BH-A0HY
			TCGA-BH-A0RX
			TCGA-BH-A0W3
			TCGA-BH-A0W4
			TCGA-BH-A0W5
			TCGA-BH-A0W7
			TCGA-BH-A0WA
			TCGA-BH-A18F
			TCGA-BH-A18G
			TCGA-BH-A18I
			TCGA-BH-A18J
			TCGA-BH-A18K
			TCGA-BH-A18L
			TCGA-BH-A18M
			TCGA-BH-A18N
			TCGA-BH-A18P
			TCGA-BH-A18Q
			TCGA-BH-A18R
			TCGA-BH-A18S
			TCGA-BH-A18T
			TCGA-BH-A18U
			TCGA-BH-A18V
			TCGA-BH-A1EN
			TCGA-BH-A1EO
			TCGA-BH-A1ET
			TCGA-BH-A1EU
			TCGA-BH-A1EV
			TCGA-BH-A1EW
			TCGA-BH-A1EX
			TCGA-BH-A1EY
			TCGA-BH-A1F0
			TCGA-BH-A1F2
			TCGA-BH-A1F8
			TCGA-BH-A1FC
			TCGA-BH-A1FD
			TCGA-BH-A1FE
			TCGA-BH-A1FG
			TCGA-BH-A1FH
			TCGA-BH-A1FJ
			TCGA-BH-A1FL
			TCGA-BH-A1FM
			TCGA-BH-A1FN
			TCGA-BH-A1FR
			TCGA-BH-A1FU
			TCGA-BH-A201
			TCGA-BH-A202
			TCGA-BH-A203
			TCGA-BH-A204
			TCGA-BH-A208
			TCGA-BH-A209
			TCGA-BH-A28Q
			TCGA-BH-A2L8
			TCGA-BH-A42U
			TCGA-BH-A42V
			TCGA-BH-A5IZ
			TCGA-BH-A5J0
			TCGA-BH-A6R8
			TCGA-BH-A6R9
			TCGA-BH-A8FY
			TCGA-BH-A8FZ
			TCGA-BH-A8G0
			TCGA-BH-AB28
			TCGA-C8-A12Q
			TCGA-C8-A12W
			TCGA-C8-A12Z
			TCGA-C8-A130
			TCGA-C8-A131
			TCGA-C8-A132
			TCGA-C8-A134
			TCGA-C8-A135
			TCGA-C8-A137
			TCGA-C8-A138
			TCGA-C8-A1HJ
			TCGA-C8-A1HK
			TCGA-C8-A1HL
			TCGA-C8-A1HM
			TCGA-C8-A1HN
			TCGA-C8-A26V
			TCGA-C8-A26W
			TCGA-C8-A26X
			TCGA-C8-A26Z
			TCGA-C8-A273
			TCGA-C8-A274
			TCGA-C8-A275
			TCGA-C8-A278
			TCGA-C8-A27A
			TCGA-C8-A27B
			TCGA-C8-A3M7
			TCGA-C8-A3M8
			TCGA-C8-A8HP
			TCGA-C8-A8HQ
			TCGA-C8-A8HR
			TCGA-D8-A13Y
			TCGA-D8-A140
			TCGA-D8-A142
			TCGA-D8-A143
			TCGA-D8-A145
			TCGA-D8-A1J8
			TCGA-D8-A1J9
			TCGA-D8-A1JB
			TCGA-D8-A1JC
			TCGA-D8-A1JD
			TCGA-D8-A1JE
			TCGA-D8-A1JF
			TCGA-D8-A1JH
			TCGA-D8-A1JI
			TCGA-D8-A1JJ
			TCGA-D8-A1JL
			TCGA-D8-A1JM
			TCGA-D8-A1JN
			TCGA-D8-A1JP
			TCGA-D8-A1JS
			TCGA-D8-A1JT
			TCGA-D8-A1JU
			TCGA-D8-A1X5
			TCGA-D8-A1X6
			TCGA-D8-A1X7
			TCGA-D8-A1X8
			TCGA-D8-A1X9
			TCGA-D8-A1XA
			TCGA-D8-A1XB
			TCGA-D8-A1XC
			TCGA-D8-A1XF
			TCGA-D8-A1XG
			TCGA-D8-A1XJ
			TCGA-D8-A1XK
			TCGA-D8-A1XL
			TCGA-D8-A1XM
			TCGA-D8-A1XO
			TCGA-D8-A1XQ
			TCGA-D8-A1XR
			TCGA-D8-A1XT
			TCGA-D8-A1XU
			TCGA-D8-A1XV
			TCGA-D8-A1XW
			TCGA-D8-A1XY
			TCGA-D8-A1XZ
			TCGA-D8-A1Y0
			TCGA-D8-A1Y1
			TCGA-D8-A1Y2
			TCGA-D8-A1Y3
			TCGA-D8-A27E
			TCGA-D8-A27F
			TCGA-D8-A27G
			TCGA-D8-A27H
			TCGA-D8-A27I
			TCGA-D8-A27K
			TCGA-D8-A27L
			TCGA-D8-A27M
			TCGA-D8-A27N
			TCGA-D8-A27P
			TCGA-D8-A27R
			TCGA-D8-A27T
			TCGA-D8-A27V
			TCGA-D8-A27W
			TCGA-D8-A3Z6
			TCGA-D8-A4Z1
			TCGA-D8-A73U
			TCGA-D8-A73W
			TCGA-D8-A73X
			TCGA-E2-A105
			TCGA-E2-A107
			TCGA-E2-A108
			TCGA-E2-A109
			TCGA-E2-A10A
			TCGA-E2-A10B
			TCGA-E2-A10C
			TCGA-E2-A10F
			TCGA-E2-A14N
			TCGA-E2-A14O
			TCGA-E2-A14P
			TCGA-E2-A14Q
			TCGA-E2-A14R
			TCGA-E2-A14T
			TCGA-E2-A14V
			TCGA-E2-A14X
			TCGA-E2-A14Y
			TCGA-E2-A14Z
			TCGA-E2-A150
			TCGA-E2-A152
			TCGA-E2-A153
			TCGA-E2-A154
			TCGA-E2-A155
			TCGA-E2-A156
			TCGA-E2-A158
			TCGA-E2-A159
			TCGA-E2-A15A
			TCGA-E2-A15C
			TCGA-E2-A15D
			TCGA-E2-A15E
			TCGA-E2-A15F
			TCGA-E2-A15G
			TCGA-E2-A15H
			TCGA-E2-A15I
			TCGA-E2-A15J
			TCGA-E2-A15K
			TCGA-E2-A15L
			TCGA-E2-A15M
			TCGA-E2-A15O
			TCGA-E2-A15P
			TCGA-E2-A15R
			TCGA-E2-A15S
			TCGA-E2-A15T
			TCGA-E2-A1AZ
			TCGA-E2-A1B0
			TCGA-E2-A1B1
			TCGA-E2-A1B4
			TCGA-E2-A1B5
			TCGA-E2-A1B6
			TCGA-E2-A1BC
			TCGA-E2-A1BD
			TCGA-E2-A1IE
			TCGA-E2-A1IF
			TCGA-E2-A1IG
			TCGA-E2-A1IH
			TCGA-E2-A1II
			TCGA-E2-A1IJ
			TCGA-E2-A1IK
			TCGA-E2-A1IL
			TCGA-E2-A1IN
			TCGA-E2-A1IO
			TCGA-E2-A1IU
			TCGA-E2-A1L6
			TCGA-E2-A1L7
			TCGA-E2-A1L8
			TCGA-E2-A1L9
			TCGA-E2-A1LA
			TCGA-E2-A1LB
			TCGA-E2-A1LG
			TCGA-E2-A1LH
			TCGA-E2-A1LI
			TCGA-E2-A1LK
			TCGA-E2-A1LL
			TCGA-E2-A2P6
			TCGA-E2-A56Z
			TCGA-E2-A570
			TCGA-E2-A573
			TCGA-E2-A574
			TCGA-E2-A576
			TCGA-E9-A1N4
			TCGA-E9-A1R2
			TCGA-E9-A1R3
			TCGA-E9-A1R4
			TCGA-E9-A1R5
			TCGA-E9-A1R6
			TCGA-E9-A1R7
			TCGA-E9-A1RA
			TCGA-E9-A1RB
			TCGA-E9-A1RC
			TCGA-E9-A1RD
			TCGA-E9-A1RE
			TCGA-E9-A1RF
			TCGA-E9-A1RG
			TCGA-E9-A1RH
			TCGA-E9-A1RI
			TCGA-E9-A226
			TCGA-E9-A227
			TCGA-E9-A243
			TCGA-E9-A244
			TCGA-E9-A245
			TCGA-E9-A247
			TCGA-E9-A248
			TCGA-E9-A249
			TCGA-E9-A24A
			TCGA-E9-A295
			TCGA-E9-A2JS
			TCGA-E9-A2JT
			TCGA-E9-A3HO
			TCGA-E9-A3QA
			TCGA-E9-A3X8
			TCGA-E9-A54Y
			TCGA-E9-A5FK
			TCGA-E9-A5FL
			TCGA-E9-A5UO
			TCGA-E9-A6HE
			TCGA-EW-A1IW
			TCGA-EW-A1IX
			TCGA-EW-A1IY
			TCGA-EW-A1IZ
			TCGA-EW-A1J1
			TCGA-EW-A1J2
			TCGA-EW-A1J3
			TCGA-EW-A1J5
			TCGA-EW-A1J6
			TCGA-EW-A1OV
			TCGA-EW-A1OX
			TCGA-EW-A1OY
			TCGA-EW-A1OZ
			TCGA-EW-A1P0
			TCGA-EW-A1P1
			TCGA-EW-A1P3
			TCGA-EW-A1P4
			TCGA-EW-A1P5
			TCGA-EW-A1P6
			TCGA-EW-A1P7
			TCGA-EW-A1P8
			TCGA-EW-A1PA
			TCGA-EW-A1PB
			TCGA-EW-A1PE
			TCGA-EW-A1PG
			TCGA-EW-A1PH
			TCGA-EW-A2FR
			TCGA-EW-A2FS
			TCGA-EW-A2FV
			TCGA-EW-A2FW
			TCGA-EW-A423
			TCGA-EW-A6S9
			TCGA-EW-A6SB
			TCGA-EW-A6SC
			TCGA-EW-A6SD
			TCGA-GI-A2C8
			TCGA-GM-A2D9
			TCGA-GM-A2DA
			TCGA-GM-A2DB
			TCGA-GM-A2DC
			TCGA-GM-A2DD
			TCGA-GM-A2DF
			TCGA-GM-A2DH
			TCGA-GM-A2DI
			TCGA-GM-A2DK
			TCGA-GM-A2DL
			TCGA-GM-A2DM
			TCGA-GM-A2DN
			TCGA-GM-A2DO
			TCGA-GM-A3NW
			TCGA-GM-A3XL
			TCGA-GM-A4E0
			TCGA-GM-A5PV
			TCGA-GM-A5PX
			TCGA-HN-A2NL
			TCGA-HN-A2OB
			TCGA-JL-A3YX
			TCGA-LD-A66U
			TCGA-LD-A74U
			TCGA-LD-A7W6
			TCGA-LD-A9QF
			TCGA-LL-A440
			TCGA-LL-A50Y
			TCGA-LL-A5YL
			TCGA-LL-A5YM
			TCGA-LL-A5YN
			TCGA-LL-A5YO
			TCGA-LL-A5YP
			TCGA-LL-A6FQ
			TCGA-LL-A6FR
			TCGA-LL-A73Y
			TCGA-LL-A73Z
			TCGA-LL-A740
			TCGA-LL-A7SZ
			TCGA-LL-A7T0
			TCGA-LL-A8F5
			TCGA-LL-A9Q3
			TCGA-OK-A5Q2
			TCGA-OL-A5D6
			TCGA-OL-A5D7
			TCGA-OL-A5D8
			TCGA-OL-A5DA
			TCGA-OL-A5RU
			TCGA-OL-A5RV
			TCGA-OL-A5RW
			TCGA-OL-A5RX
			TCGA-OL-A5RY
			TCGA-OL-A5RZ
			TCGA-OL-A5S0
			TCGA-OL-A66I
			TCGA-OL-A66J
			TCGA-OL-A66K
			TCGA-OL-A66L
			TCGA-OL-A66N
			TCGA-OL-A66O
			TCGA-OL-A66P
			TCGA-OL-A6VO
			TCGA-OL-A6VQ
			TCGA-OL-A6VR
			TCGA-OL-A97C
			TCGA-PE-A5DC
			TCGA-PE-A5DD
			TCGA-PE-A5DE
			TCGA-PL-A8LX
			TCGA-PL-A8LY
			TCGA-PL-A8LZ
			TCGA-S3-A6ZF
			TCGA-S3-A6ZG
			TCGA-S3-A6ZH
			TCGA-S3-AA0Z
			TCGA-S3-AA10
			TCGA-S3-AA11
			TCGA-S3-AA12
			TCGA-S3-AA14
			TCGA-S3-AA15
			TCGA-S3-AA17
			TCGA-UL-AAZ6
			TCGA-UU-A93S
			TCGA-V7-A7HQ
			TCGA-W8-A86G
			TCGA-WT-AB41
			TCGA-WT-AB44
			TCGA-XX-A899
			TCGA-XX-A89A
			TCGA-Z7-A8R5
			TCGA-Z7-A8R6
