# Supplementary material for: Identification of a Six-Immune-Related Long Non-coding RNA Signature for Predicting Survival and Immune Infiltrating Status in Breast Cancer
Source: Front Genet. 2020 Jul 7;11:680. doi: 10.3389/fgene.2020.00680 (PMC7358358; doi:10.3389/fgene.2020.00680)
Supplement: Supplementary file 8 [file Table_2.XLSX]

## Sheet: Sheet1
Supplementary Table S2 Immune genes associated with immune response and immune system process
immune-related genes
CCL5
SCIN
PTPRC
HDAC9
TLR4
CD276
IFNL1
IL27
TENM1
IL31RA
ERAP2
HDAC4
DOCK2
CLEC7A
C2
MBP
LIG3
IL16
ATP6V0A2
CD96
ITGB2
ETS1
IFNLR1
TAPBP
ZAP70
SLA2
CD79A
ARHGDIB
CIITA
OPRD1
ZBTB16
CD74
MIA3
RUNX1
SART1
IK
SOD1
IL18BP
TNFAIP1
IFITM2
CTSC
UBE2N
BST2
CNIH1
TPD52
ACIN1
BNIP3
ST6GAL1
LTF
KAT6A
NOTCH2
HDAC5
ELP1
AIMP1
LYN
RPS19
PSMB10
GBP2
CXCL8
CTSS
ADGRE5
HCLS1
RGS1
TGFB1
IL4R
NCK2
LDB1
ELF4
SEMA4D
CD4
NFIL3
CXCL12
TARBP2
BCL2
CX3CL1
DPP4
SEMA3C
IL32
MMP9
TAZ
FCGR3A
SCG2
IRF8
CCL4
IL2RG
FOXO3
APOBEC3G
SP2
TRAF2
IFI6
CD83
APOA1
GEM
VTN
CD22
CCL21
LRMP
NCK1
MAL
MLF1
IL6ST
LCK
PTGER4
INHBA
MAP4K2
VIPR1
DEFA1
CCR1
NCF4
SPINK5
IL6
ACVR1B
FCN1
CXCL13
NOTCH4
TCF7
BCL10
POU2AF1
LCP2
GTPBP1
FYB1
CD79B
SPI1
ACVR2A
WAS
IL1R2
GPR183
PRL
CD3E
CCL20
SIT1
GZMA
TRAF6
AQP9
CTSG
LY75
CD86
BST1
EREG
CD1D
SKAP1
IL7R
CD2
LY86
KRT1
IL27RA
CTSE
IL6R
IL15
ANXA11
PTAFR
IL18
MAP4K1
RFX1
IFI16
CARTPT
IL2RA
PTGDR2
PF4
IGSF6
S1PR4
AIM2
CD28
CNR2
RAG1
INS
CEACAM8
IL7
PAX5
MAP3K7
ACKR2
CRTAM
CCR2
CCR6
CCL25
CCR5
CXCR2
CSF1
LILRB2
CDK6
GLMN
IL12A
AKT1
MBL2
KIR2DL1
KIR2DL3
IL10
CCR9
MS4A2
IL4
SYK
OPRK1
MR1
PDCD1
CMKLR1
BLNK
TBX1
FCAR
LAX1
FCN2
IL2
NCR1
CCL22
CD40LG
IL12B
CCL27
MADCAM1
CCR8
SOCS5
DMBT1
MALT1
CCR4
IL17A
CD164
CD24
THY1
C1QBP
NCOA6
TCF12
CADM1
PRKRA
CXCR4
TNFRSF14
SNRK
CD34
IL10RB
CHUK
JAG2
LAT
TGFB2
CCL18
IKBKG
CCL19
SEMA7A
FYN
LTB4R
CST7
INHA
DYRK3
CDC42
MS4A1
DEFB1
CCL23
LST1
CALCA
ZEB1
FCGR2B
CD47
ALAS2
POU2F2
LAT2
MYH9
KMT2A
CEBPB
TRIM22
CD3D
SECTM1
RSAD2
CD7
SFTPD
TNFRSF4
GPR65
AZU1
MNX1
KAT8
APOBEC3F
KIRREL3
CCL2
TRAT1
ZNF675
YTHDF2
HDAC7
MAFB
FCGRT
CKLF
NHEJ1
EBI3
TREM1
APOA2
TREM2
HELLS
C5AR1
TLR7
IL17B
ACKR4
CHST4
SIRPG
HAMP
HRH2
PRG3
TLR8
DPP8
COLEC12
DCSTAMP
IL21
CTLA4
FOXP3
CCL24
BNIP3L
APLN
BCAR1
CCL26
CD274
IFNK
PREX1
ICOSLG
NFAM1
DEFB118
DEFB127
NLRC3
RASGRP4
SPACA3
PYDC1
