# Supplementary material for: Identification of a Six-Immune-Related Long Non-coding RNA Signature for Predicting Survival and Immune Infiltrating Status in Breast Cancer
Source: Front Genet. 2020 Jul 7;11:680. doi: 10.3389/fgene.2020.00680 (PMC7358358; doi:10.3389/fgene.2020.00680)
Supplement: Supplementary file 9 [file Table_3.XLSX]

## Sheet: Sheet1
Supplementary Table S3
Immune-related lncRNAs
PSMB8-AS1
AC103760.1
LINC00528
AC093278.2
ADAMTS9-AS2
BISPR
Z99289.3
GAS1RR
LINC01087
STX17-AS1
AC009093.1
CARMN
MIR99AHG
ZFHX4-AS1
AC116366.1
LINC00996
AC008268.1
AC026471.4
LINC02544
AP006284.1
AC130650.2
AC004160.1
MAPT-AS1
U73166.1
CARD8-AS1
HCP5
FAM30A
MIR22HG
AC244502.1
EGOT
MIR100HG
PSMA3-AS1
OTUD6B-AS1
AC100810.1
MIAT
NRAV
MSC-AS1
AC092718.4
USP30-AS1
AC135050.6
AL049838.1
NCK1-DT
ITGB2-AS1
AC104825.1
DICER1-AS1
MIR155HG
MAGI2-AS3
AC025048.4
LINC01094
AL034397.3
AC147651.3
PCAT19
LINC00926
AC116407.2
PGM5-AS1
AC004687.1
LINC00487
DNM3OS
MIR3142HG
LINC00954
LOXL1-AS1
TBX5-AS1
AC090152.1
AC093297.2
LINC01215
LINC01943
MNX1-AS1
CRNDE
AL139393.2
DAPK1-IT1
TRG-AS1
LINC01857
AL031595.2
AC068491.3
GATA3-AS1
AL356417.2
AC027288.3
LINC01297
AC004847.1
U62317.1
AC090825.1
AC080038.1
