# Supplementary material for: Identification of a Six-Immune-Related Long Non-coding RNA Signature for Predicting Survival and Immune Infiltrating Status in Breast Cancer
Source: Front Genet. 2020 Jul 7;11:680. doi: 10.3389/fgene.2020.00680 (PMC7358358; doi:10.3389/fgene.2020.00680)
Supplement: Supplementary file 10 [file Table_4.XLSX]

## Sheet: multiCox
Supplementary Table S4
Univariate cox regression analysis	Kaplan–meier analysis	Overlapping
PSMA3-AS1	AC116366.1	AC116366.1
AC116366.1	LINC00996	LINC00926
LINC00926	AC092718.4	AC092718.4
AC092718.4	DAPK1-IT1	AC100810.1
TRG-AS1	AC244502.1	AC004687.1
AC100810.1	AC004687.1	AC244502.1
AC004687.1	AL356417.2	AC008268.1
AC244502.1	LINC00926	AC093297.2
AC008268.1	AC093297.2	AL356417.2
AC093297.2	PGM5-AS1	LINC01215
AL356417.2	PSMA3-AS1	AL031595.2
LINC01087	LINC01094	MIAT
LINC01215	TRG-AS1	LINC00996
AL031595.2	AC008268.1
AC068491.3	AC100810.1
PGM5-AS1	LINC01215
LINC01297	AL031595.2
STX17-AS1	AP006284.1
MIAT	MIAT
MAPT-AS1	MAPT-AS1
PSMB8-AS1	MNX1-AS1
LINC00996
EGOT
AC004160.1
HCP5
