# Supplementary material for: Identification of a Six-Immune-Related Long Non-coding RNA Signature for Predicting Survival and Immune Infiltrating Status in Breast Cancer
Source: Front Genet. 2020 Jul 7;11:680. doi: 10.3389/fgene.2020.00680 (PMC7358358; doi:10.3389/fgene.2020.00680)
Supplement: Supplementary file 11 [file Table_5.XLSX]

## Sheet: multiCox
Supplementary Table S5. Stepwise multivariate cox regression analysis
id	coefficient	HR	HR.95L	HR.95H	pvalue
AC116366.1	-0.467779	0.626392	0.386332	1.01562	0.0578142
AC244502.1	-0.260474	0.770686	0.639004	0.929505	0.00643695
AC100810.1	-0.278645	0.756809	0.60871	0.940941	0.0121467
MIAT	-0.162144	0.850319	0.716138	1.00964	0.0642473
AC093297.2	-0.312381	0.731703	0.590284	0.907001	0.00436153
AL356417.2	0.17253	1.18831	0.95077	1.48519	0.129445
