# Supplementary material for: Identification of a Six-Immune-Related Long Non-coding RNA Signature for Predicting Survival and Immune Infiltrating Status in Breast Cancer
Source: Front Genet. 2020 Jul 7;11:680. doi: 10.3389/fgene.2020.00680 (PMC7358358; doi:10.3389/fgene.2020.00680)
Supplement: Supplementary file 12 [file Table_6.XLSX]

## Sheet: corlnc
Supplementary Table S6 Hub immune genes
Immune_gene
UBE2N
CCL23
IL10RB
CXCR2
CD86
INHA
TRAF2
HRH2
MS4A2
ACIN1
RFX1
CNR2
BNIP3
RGS1
IKBKG
IL18BP
CD2
CD276
FCGR3A
ERAP2
IL7R
IL17B
PRG3
HELLS
CKLF
AZU1
IGSF6
NOTCH4
TREM2
GPR183
LAX1
SCG2
IL32
POU2AF1
SIRPG
ETS1
IFNL1
FCGRT
GBP2
BCL10
MS4A1
CXCL13
CXCR4
DOCK2
CD274
IL4
EBI3
KMT2A
IL18
CD22
TCF7
IL17A
CEACAM8
APOA1
FYB1
FCAR
OPRK1
FOXO3
GLMN
BST1
ACKR4
HCLS1
IL12B
CLEC7A
SFTPD
CX3CL1
CD28
CST7
DMBT1
NLRC3
BNIP3L
THY1
RUNX1
BCAR1
CD74
SEMA4D
PTGER4
CD164
SPACA3
IL6R
LIG3
CMKLR1
TNFRSF14
MBP
DEFA1
SNRK
