# Supplementary material for: Identification of a Six-Immune-Related Long Non-coding RNA Signature for Predicting Survival and Immune Infiltrating Status in Breast Cancer
Source: Front Genet. 2020 Jul 7;11:680. doi: 10.3389/fgene.2020.00680 (PMC7358358; doi:10.3389/fgene.2020.00680)
Supplement: Supplementary file 13 [file Table_7.XLSX]

## Sheet: Sheet1
Supplementary Table S7. Enrichment scores (ES) of immune signature in training and validation sets.
GSE20685	ES	GSE21653	ES	GSE88770	ES	TCGA	ES
GSM519117	0.49395	GSM540108	-0.0868044	GSM2345257	-0.0751364	TCGA-3C-AALI	0.299786
GSM519118	0.0443875	GSM540109	-0.0621666	GSM2345258	0.0832264	TCGA-3C-AALJ	0.329717
GSM519119	0.341842	GSM540110	0.110567	GSM2345259	-0.0800478	TCGA-3C-AALK	0.236253
GSM519120	0.292467	GSM540111	0.0998661	GSM2345260	0.683408	TCGA-4H-AAAK	0.238308
GSM519121	0.254429	GSM540112	-0.0014263	GSM2345261	0.331593	TCGA-5L-AAT0	0.41075
GSM519122	0.328576	GSM540113	0.253279	GSM2345262	0.155097	TCGA-5T-A9QA	-0.0456333
GSM519123	-0.0300804	GSM540114	0.181344	GSM2345263	0.0214124	TCGA-A1-A0SB	-0.0114724
GSM519124	0.394831	GSM540115	0.269078	GSM2345264	-0.0676696	TCGA-A1-A0SD	0.245237
GSM519125	0.570324	GSM540116	0.256636	GSM2345265	0.0665452	TCGA-A1-A0SE	0.129949
GSM519126	0.398496	GSM540117	0.217899	GSM2345266	0.0151979	TCGA-A1-A0SF	0.313726
GSM519127	0.358793	GSM540118	0.429052	GSM2345267	0.0652779	TCGA-A1-A0SG	0.260375
GSM519128	0.147214	GSM540119	0.18934	GSM2345268	0.00369396	TCGA-A1-A0SH	0.240638
GSM519129	0.25663	GSM540120	0.286497	GSM2345269	0.0131227	TCGA-A1-A0SI	0.337602
GSM519130	0.515776	GSM540121	0.334789	GSM2345270	0.195171	TCGA-A1-A0SJ	0.27679
GSM519131	0.212189	GSM540122	0.249614	GSM2345271	0.087109	TCGA-A1-A0SK	-0.060982
GSM519132	0.232675	GSM540124	0.158658	GSM2345272	-7.54e-07	TCGA-A1-A0SN	0.341754
GSM519133	0.180907	GSM540125	0.286189	GSM2345273	0.24011	TCGA-A1-A0SO	-0.000477762
GSM519134	-0.141381	GSM540126	-0.131058	GSM2345274	0.212064	TCGA-A1-A0SP	0.294735
GSM519135	0.203723	GSM540127	0.123725	GSM2345275	0.303313	TCGA-A1-A0SQ	0.231003
GSM519136	0.350559	GSM540128	-0.024396	GSM2345276	0.26167	TCGA-A2-A04N	0.198766
GSM519137	0.395168	GSM540129	0.333071	GSM2345277	0.306076	TCGA-A2-A04P	0.408863
GSM519138	0.115888	GSM540130	0.581738	GSM2345278	-0.0520736	TCGA-A2-A04Q	0.74808
GSM519139	0.0500472	GSM540131	-0.011277	GSM2345279	0.0793511	TCGA-A2-A04R	0.0191069
GSM519140	0.36982	GSM540132	0.416272	GSM2345280	0.486346	TCGA-A2-A04T	0.370158
GSM519141	0.292446	GSM540133	0.152033	GSM2345281	-0.174515	TCGA-A2-A04U	0.0651191
GSM519142	0.143882	GSM540134	0.0195333	GSM2345282	0.602036	TCGA-A2-A04V	0.179798
GSM519143	0.161463	GSM540135	-0.131023	GSM2345283	0.208283	TCGA-A2-A04W	0.14137
GSM519144	0.156132	GSM540136	-0.00444978	GSM2345284	0.0324673	TCGA-A2-A04X	0.496269
GSM519145	0.237876	GSM540137	0.016956	GSM2345285	0.127873	TCGA-A2-A04Y	0.379347
GSM519146	-0.0395432	GSM540138	0.0714807	GSM2345286	0.374283	TCGA-A2-A0CK	0.263139
GSM519147	0.0718567	GSM540139	-0.0598454	GSM2345287	0.231967	TCGA-A2-A0CL	0.758641
GSM519148	-0.0763378	GSM540140	0.036815	GSM2345288	0.55827	TCGA-A2-A0CM	0.473622
GSM519149	0.137259	GSM540141	-0.0323967	GSM2345289	0.669014	TCGA-A2-A0CP	0.259467
GSM519150	-0.0300496	GSM540142	-0.0036622	GSM2345290	0.418892	TCGA-A2-A0CQ	0.258383
GSM519151	0.385559	GSM540143	0.169127	GSM2345291	0.248452	TCGA-A2-A0CR	0.733726
GSM519152	0.198562	GSM540144	-0.200451	GSM2345292	0.343958	TCGA-A2-A0CS	0.175721
GSM519153	0.0910321	GSM540145	0.0868457	GSM2345293	0.0500226	TCGA-A2-A0CT	0.101932
GSM519154	0.502679	GSM540146	0.0413823	GSM2345294	0.296388	TCGA-A2-A0CU	0.125775
GSM519155	0.697638	GSM540147	0.253039	GSM2345295	0.527135	TCGA-A2-A0CV	0.384319
GSM519156	-0.0676053	GSM540148	-0.373987	GSM2345296	-0.155546	TCGA-A2-A0CW	0.194276
GSM519157	-0.0580089	GSM540149	-0.228978	GSM2345297	0.150262	TCGA-A2-A0CX	0.319251
GSM519158	0.36776	GSM540150	0.216982	GSM2345298	0.288275	TCGA-A2-A0D0	0.256334
GSM519159	0.451887	GSM540151	0.170835	GSM2345299	0.341318	TCGA-A2-A0D1	0.103527
GSM519160	0.406291	GSM540152	-0.0911164	GSM2345300	-0.0891544	TCGA-A2-A0D2	0.408043
GSM519161	0.652133	GSM540153	0.262611	GSM2345301	-0.238009	TCGA-A2-A0D3	0.227667
GSM519162	0.246094	GSM540154	0.0535704	GSM2345302	0.158917	TCGA-A2-A0D4	0.0365181
GSM519163	0.239895	GSM540155	-0.0426546	GSM2345303	-0.0775773	TCGA-A2-A0EM	0.133556
GSM519164	0.399218	GSM540156	0.234925	GSM2345304	0.501515	TCGA-A2-A0EN	0.543239
GSM519165	0.28034	GSM540157	0.306864	GSM2345305	0.365396	TCGA-A2-A0EO	0.341498
GSM519166	0.168081	GSM540158	-0.110138	GSM2345306	0.29065	TCGA-A2-A0EP	0.78153
GSM519167	0.166513	GSM540159	0.126335	GSM2345307	0.356826	TCGA-A2-A0EQ	0.668896
GSM519168	-0.011471	GSM540160	0.236622	GSM2345308	0.313282	TCGA-A2-A0ER	0.140352
GSM519169	-0.00380265	GSM540161	0.0502374	GSM2345309	-0.0758401	TCGA-A2-A0ES	0.301711
GSM519170	0.379514	GSM540162	0.276809	GSM2345310	0.0346037	TCGA-A2-A0ET	0.183451
GSM519171	0.367748	GSM540163	-0.026959	GSM2345311	0.0988443	TCGA-A2-A0EU	0.0964504
GSM519172	0.437319	GSM540164	0.189168	GSM2345312	0.190632	TCGA-A2-A0EV	0.319877
GSM519173	0.381716	GSM540165	0.135323	GSM2345313	0.215675	TCGA-A2-A0EW	0.369255
GSM519174	0.567722	GSM540166	-0.00188204	GSM2345314	0.285357	TCGA-A2-A0EX	0.273626
GSM519175	0.0522557	GSM540167	0.499224	GSM2345315	0.0293831	TCGA-A2-A0EY	0.254713
GSM519176	-0.0362686	GSM540168	0.0304006	GSM2345316	-0.112341	TCGA-A2-A0ST	0.803338
GSM519177	0.210638	GSM540169	0.20603	GSM2345317	0.282627	TCGA-A2-A0SU	0.214027
GSM519178	-0.157	GSM540170	-0.0184228	GSM2345318	0.761991	TCGA-A2-A0SV	0.300795
GSM519179	0.191244	GSM540171	0.212918	GSM2345319	0.694982	TCGA-A2-A0SW	0.478373
GSM519180	0.429267	GSM540172	-0.0958787	GSM2345320	0.0769531	TCGA-A2-A0SX	0.542963
GSM519181	0.231114	GSM540173	-0.00130204	GSM2345321	0.232271	TCGA-A2-A0SY	0.388202
GSM519182	-0.170343	GSM540174	0.294746	GSM2345322	0.171977	TCGA-A2-A0T0	0.178367
GSM519183	-0.151625	GSM540175	0.0868926	GSM2345323	0.400778	TCGA-A2-A0T1	0.536074
GSM519184	0.366855	GSM540176	-9.84e-05	GSM2345324	0.531817	TCGA-A2-A0T2	0.232743
GSM519185	-0.0485638	GSM540177	0.0053635	GSM2345325	0.347683	TCGA-A2-A0T3	0.062799
GSM519186	0.415753	GSM540178	-0.0466829	GSM2345326	0.213184	TCGA-A2-A0T4	0.289576
GSM519187	0.21604	GSM540179	0.165385	GSM2345327	0.356141	TCGA-A2-A0T5	0.203427
GSM519188	0.636533	GSM540180	0.25074	GSM2345328	0.148665	TCGA-A2-A0T6	0.454082
GSM519189	0.181883	GSM540181	0.275322	GSM2345329	0.0114619	TCGA-A2-A0T7	0.236542
GSM519190	0.0212048	GSM540182	0.00463659	GSM2345330	0.421022	TCGA-A2-A0YC	0.193611
GSM519191	0.635625	GSM540183	0.0857004	GSM2345331	0.153357	TCGA-A2-A0YD	0.326502
GSM519192	0.226539	GSM540184	0.108109	GSM2345332	0.442456	TCGA-A2-A0YE	0.144608
GSM519193	0.45125	GSM540185	0.120036	GSM2345333	0.238504	TCGA-A2-A0YF	0.235349
GSM519194	0.386381	GSM540186	-0.0349559	GSM2345334	0.129602	TCGA-A2-A0YG	0.0852564
GSM519195	0.137528	GSM540187	0.0993355	GSM2345335	0.0387287	TCGA-A2-A0YH	0.424497
GSM519196	0.68641	GSM540188	-0.0293844	GSM2345336	-0.00429799	TCGA-A2-A0YI	0.425044
GSM519197	0.0315502	GSM540189	-0.072631	GSM2345337	0.489713	TCGA-A2-A0YJ	0.0931855
GSM519198	0.309929	GSM540190	-0.0493975	GSM2345338	0.0793305	TCGA-A2-A0YK	0.596704
GSM519199	0.159011	GSM540191	0.00778936	GSM2345339	0.26751	TCGA-A2-A0YL	0.28437
GSM519200	-0.0353983	GSM540192	0.405851	GSM2345340	-0.0901351	TCGA-A2-A0YM	0.357417
GSM519201	0.568372	GSM540193	0.0287534	GSM2345341	0.373066	TCGA-A2-A0YT	0.0963132
GSM519202	0.166813	GSM540194	-0.0305747	GSM2345342	0.428782	TCGA-A2-A1FV	0.0477727
GSM519203	-0.222137	GSM540195	0.391767	GSM2345343	0.32512	TCGA-A2-A1FW	0.154337
GSM519204	0.422308	GSM540196	-0.133506	GSM2345344	-0.015578	TCGA-A2-A1FX	0.223588
GSM519205	0.0348863	GSM540197	-0.0619085	GSM2345345	0.0713277	TCGA-A2-A1FZ	0.292911
GSM519206	0.055143	GSM540198	0.110465	GSM2345346	0.476725	TCGA-A2-A1G0	0.336894
GSM519207	0.620897	GSM540199	-0.0683104	GSM2345347	0.0721358	TCGA-A2-A1G1	0.517992
GSM519208	-0.0708538	GSM540200	0.0182541	GSM2345348	0.251611	TCGA-A2-A1G4	0.19484
GSM519209	-0.0455631	GSM540201	-0.0657544	GSM2345349	0.135034	TCGA-A2-A1G6	0.214628
GSM519210	0.145463	GSM540202	0.129249	GSM2345350	-0.000609054	TCGA-A2-A259	0.333152
GSM519211	0.114126	GSM540203	0.157226	GSM2345351	0.009488	TCGA-A2-A25A	0.367235
GSM519212	0.170499	GSM540204	-0.0429275	GSM2345352	0.313965	TCGA-A2-A25B	0.269691
GSM519213	0.0001519	GSM540205	0.126452	GSM2345353	0.178356	TCGA-A2-A25C	0.203313
GSM519214	0.00393887	GSM540206	0.217945	GSM2345354	0.616362	TCGA-A2-A25E	0.177861
GSM519215	0.474809	GSM540207	-0.0251363	GSM2345355	0.0649862	TCGA-A2-A25F	0.912604
GSM519216	0.5772	GSM540208	0.108877	GSM2345356	0.35469	TCGA-A2-A3KD	0.171968
GSM519217	0.112655	GSM540209	0.222853	GSM2345357	0.13591	TCGA-A2-A3XT	0.421416
GSM519218	0.138891	GSM540210	0.0533492	GSM2345358	0.341491	TCGA-A2-A3XU	0.0362337
GSM519219	0.169501	GSM540211	0.0533242	GSM2345359	0.118237	TCGA-A2-A3XV	0.114211
GSM519220	0.0543302	GSM540212	0.241507	GSM2345360	0.0323489	TCGA-A2-A3XW	0.251636
GSM519221	0.163598	GSM540213	0.289272	GSM2345361	0.137479	TCGA-A2-A3XX	0.275211
GSM519222	-0.231479	GSM540214	0.0681894	GSM2345362	0.0403106	TCGA-A2-A3XZ	0.485872
GSM519223	0.0143533	GSM540215	0.476747	GSM2345363	-0.0335251	TCGA-A2-A3Y0	0.355106
GSM519224	0.365487	GSM540216	0.463402	GSM2345364	0.245064	TCGA-A2-A4S1	0.428115
GSM519225	0.369298	GSM540217	0.201066	GSM2345365	0.238715	TCGA-A2-A4S2	0.351143
GSM519226	-0.00867046	GSM540218	0.105279	GSM2345366	-0.192572	TCGA-A2-A4S3	0.239854
GSM519227	-0.0353613	GSM540219	0.332437	GSM2345367	0.338991	TCGA-A7-A0CD	0.0734302
GSM519228	-0.127975	GSM540220	-0.0712294	GSM2345368	0.105595	TCGA-A7-A0CE	0.146172
GSM519229	0.273738	GSM540221	-0.0846387	GSM2345369	0.0147643	TCGA-A7-A0CG	0.408107
GSM519230	0.594125	GSM540222	0.0410809	GSM2345370	0.353086	TCGA-A7-A0CH	0.0936408
GSM519231	0.229838	GSM540223	0.0317583	GSM2345371	-0.215243	TCGA-A7-A0CJ	0.0977854
GSM519232	0.243819	GSM540224	0.00999488	GSM2345372	0.0856084	TCGA-A7-A0D9	0.0937326
GSM519233	0.0213965	GSM540225	-0.00634221	GSM2345373	-0.0878089	TCGA-A7-A0DA	0.183295
GSM519234	0.230145	GSM540226	0.102321			TCGA-A7-A0DB	0.188796
GSM519235	0.281259	GSM540227	-0.0741705			TCGA-A7-A13D	0.11737
GSM519236	0.39377	GSM540228	0.107005			TCGA-A7-A13E	0.079283
GSM519237	-0.195612	GSM540229	0.0100189			TCGA-A7-A13F	0.202525
GSM519238	0.186257	GSM540230	0.0688972			TCGA-A7-A26E	0.17043
GSM519239	0.229986	GSM540231	-0.0573885			TCGA-A7-A26G	0.539521
GSM519240	0.374167	GSM540232	0.437215			TCGA-A7-A26H	0.273438
GSM519241	0.200195	GSM540233	0.148033			TCGA-A7-A26J	0.206065
GSM519242	0.15016	GSM540234	-0.0310739			TCGA-A7-A2KD	0.306567
GSM519243	0.226572	GSM540235	0.297704			TCGA-A7-A3RF	0.0781029
GSM519244	0.0826893	GSM540236	0.169043			TCGA-A7-A425	0.283807
GSM519245	0.138751	GSM540237	0.533623			TCGA-A7-A4SD	0.460352
GSM519246	0.0909656	GSM540238	0.194849			TCGA-A7-A4SE	0.139306
GSM519247	0.0357602	GSM540239	0.448848			TCGA-A7-A56D	0.281539
GSM519248	-0.00975916	GSM540240	0.00767921			TCGA-A7-A5ZV	0.235937
GSM519249	0.519647	GSM540241	0.151595			TCGA-A7-A5ZW	0.221021
GSM519250	-0.0981276	GSM540242	0.0682825			TCGA-A7-A5ZX	0.207075
GSM519251	0.334688	GSM540243	0.0102957			TCGA-A7-A6VV	0.391935
GSM519252	0.0975004	GSM540244	0.171522			TCGA-A7-A6VW	0.207074
GSM519253	0.425076	GSM540245	0.138002			TCGA-A7-A6VX	0.14048
GSM519254	0.00682484	GSM540246	-0.0673097			TCGA-A7-A6VY	0.401445
GSM519255	-0.030896	GSM540247	-0.149967			TCGA-A8-A06O	0.152338
GSM519256	-0.055416	GSM540248	0.406276			TCGA-A8-A06P	0.246066
GSM519257	0.362537	GSM540249	0.350096			TCGA-A8-A06Q	-0.00960582
GSM519258	0.00979607	GSM540250	0.0831286			TCGA-A8-A06R	0.307878
GSM519259	0.17548	GSM540251	0.381069			TCGA-A8-A06T	0.18261
GSM519260	0.296665	GSM540252	0.149677			TCGA-A8-A06U	0.23008
GSM519261	0.0651162	GSM540253	0.0632043			TCGA-A8-A06X	0.193444
GSM519262	0.379459	GSM540254	0.159605			TCGA-A8-A06Y	-0.032689
GSM519263	0.520417	GSM540255	0.358337			TCGA-A8-A06Z	0.0302288
GSM519264	0.494705	GSM540256	0.522463			TCGA-A8-A075	0.278053
GSM519265	-0.121974	GSM540257	0.172515			TCGA-A8-A076	0.176241
GSM519266	0.0651171	GSM540258	0.194057			TCGA-A8-A079	0.0954845
GSM519267	0.0420346	GSM540259	0.448384			TCGA-A8-A07B	0.145459
GSM519268	0.57789	GSM540260	0.212224			TCGA-A8-A07F	0.264062
GSM519269	0.397595	GSM540261	0.122618			TCGA-A8-A07G	0.227876
GSM519270	0.152167	GSM540262	0.0595709			TCGA-A8-A07I	0.259655
GSM519271	0.460691	GSM540263	0.134609			TCGA-A8-A07J	0.325549
GSM519272	0.166652	GSM540264	0.26138			TCGA-A8-A07L	0.0184875
GSM519273	0.136488	GSM540265	0.413608			TCGA-A8-A07O	0.300287
GSM519274	0.358226	GSM540266	-0.151129			TCGA-A8-A07P	0.173808
GSM519275	-0.128813	GSM540267	0.490314			TCGA-A8-A07U	0.652424
GSM519276	0.266688	GSM540268	0.253369			TCGA-A8-A07W	0.223109
GSM519277	0.363755	GSM540269	0.0753633			TCGA-A8-A07Z	0.173436
GSM519278	-0.103888	GSM540270	0.120523			TCGA-A8-A082	0.156942
GSM519279	0.108735	GSM540271	0.343681			TCGA-A8-A086	0.125054
GSM519280	0.00615343	GSM540272	0.442443			TCGA-A8-A08A	0.236097
GSM519281	-0.012488	GSM540274	0.343384			TCGA-A8-A08B	0.254534
GSM519282	0.516376	GSM540275	0.00971051			TCGA-A8-A08G	0.171072
GSM519283	0.211647	GSM540276	0.129415			TCGA-A8-A08I	0.45906
GSM519284	0.229835	GSM540277	0.410019			TCGA-A8-A08J	0.176711
GSM519285	0.489285	GSM540278	-0.0892953			TCGA-A8-A08L	0.323964
GSM519286	0.115607	GSM540279	0.122362			TCGA-A8-A08O	0.0604404
GSM519287	0.0592279	GSM540280	-0.0390678			TCGA-A8-A08P	0.393101
GSM519288	0.342265	GSM540281	0.190941			TCGA-A8-A08R	0.486402
GSM519289	0.000336084	GSM540282	-0.0207489			TCGA-A8-A08T	0.174657
GSM519290	0.104074	GSM540283	0.104648			TCGA-A8-A08X	0.363328
GSM519291	0.353141	GSM540284	-0.00468164			TCGA-A8-A08Z	0.367462
GSM519292	0.158262	GSM540285	0.157991			TCGA-A8-A091	0.162661
GSM519293	0.218225	GSM540286	-0.123715			TCGA-A8-A092	0.138396
GSM519294	0.615665	GSM540287	-0.0153423			TCGA-A8-A093	0.0156813
GSM519295	0.13194	GSM540288	0.132683			TCGA-A8-A095	0.174896
GSM519296	0.282205	GSM540290	0.490988			TCGA-A8-A097	0.241214
GSM519297	0.342747	GSM540291	0.073448			TCGA-A8-A09B	0.0926456
GSM519298	0.339371	GSM540292	0.344664			TCGA-A8-A09D	0.283858
GSM519299	0.519392	GSM540293	-0.0437376			TCGA-A8-A09I	0.259249
GSM519300	0.415047	GSM540294	0.516063			TCGA-A8-A09M	0.311325
GSM519301	0.276192	GSM540295	-0.00697763			TCGA-A8-A09N	0.179267
GSM519302	0.231048	GSM540296	0.128739			TCGA-A8-A09Q	0.422583
GSM519303	0.133086	GSM540297	0.129685			TCGA-A8-A09R	0.267554
GSM519304	-0.0425693	GSM540299	0.00418417			TCGA-A8-A09V	0.0970291
GSM519305	-0.0159459	GSM540300	0.278971			TCGA-A8-A09W	0.265167
GSM519306	-0.0878565	GSM540302	-0.104807			TCGA-A8-A09X	0.438092
GSM519307	0.242306	GSM540304	-0.0437971			TCGA-A8-A0A1	0.433591
GSM519308	0.149451	GSM540307	0.238621			TCGA-A8-A0A2	0.230305
GSM519309	0.0201627	GSM540310	0.267005			TCGA-A8-A0A4	0.0619372
GSM519310	0.0647939	GSM540317	0.0155573			TCGA-A8-A0A6	0.46932
GSM519311	0.334374	GSM540318	-0.0709358			TCGA-A8-A0A7	0.696595
GSM519312	0.117186	GSM540319	-0.0154009			TCGA-A8-A0A9	0.173841
GSM519313	0.120104	GSM540322	0.0570572			TCGA-A8-A0AB	0.00172289
GSM519314	0.244965	GSM540325	0.2398			TCGA-A8-A0AD	0.246189
GSM519315	0.194229	GSM540326	0.267843			TCGA-AC-A23C	0.255175
GSM519316	0.195848	GSM540327	0.255287			TCGA-AC-A23E	0.32959
GSM519317	-0.00902013	GSM540328	0.161531			TCGA-AC-A2B8	0.33981
GSM519318	0.230649	GSM540329	0.154238			TCGA-AC-A2BK	-0.0170274
GSM519319	-0.00494924	GSM540330	0.252144			TCGA-AC-A2BM	0.275121
GSM519320	0.0467861	GSM540331	0.240662			TCGA-AC-A2FB	0.599726
GSM519321	0.416346	GSM540332	-0.0921375			TCGA-AC-A2FF	0.420947
GSM519322	0.586525	GSM540333	0.00803203			TCGA-AC-A2FG	0.122473
GSM519323	0.0388639	GSM540334	-0.054823			TCGA-AC-A2FK	0.255105
GSM519324	0.0868885	GSM540335	0.121095			TCGA-AC-A2FO	0.468215
GSM519325	0.516338	GSM540336	0.0344427			TCGA-AC-A3HN	0.38913
GSM519326	-0.229513	GSM540337	0.0305051			TCGA-AC-A3QP	0.394982
GSM519327	0.094448	GSM540338	0.107227			TCGA-AC-A3W5	0.400967
GSM519328	0.138191	GSM540339	0.0454297			TCGA-AC-A3YI	0.267813
GSM519329	0.0182138	GSM540341	-0.132374			TCGA-AC-A3YJ	0.202077
GSM519330	-0.0625323	GSM540342	-0.0621555			TCGA-AC-A4ZE	0.178522
GSM519331	0.0945778	GSM540343	-0.418262			TCGA-AC-A5EH	0.278115
GSM519332	0.209246	GSM540344	0.0968934			TCGA-AC-A5XS	0.467699
GSM519333	0.1562	GSM540345	0.300386			TCGA-AC-A5XU	0.160088
GSM519334	-0.0951968	GSM540346	0.0745777			TCGA-AC-A62X	0.138967
GSM519335	0.0223169	GSM540347	-0.0484962			TCGA-AC-A62Y	0.308546
GSM519336	-0.0376667	GSM540348	0.209014			TCGA-AC-A6IV	0.483912
GSM519337	0.185772	GSM540349	-0.185569			TCGA-AC-A6IW	0.507752
GSM519338	0.198854	GSM540350	0.0981279			TCGA-AC-A6IX	0.280338
GSM519339	-0.0662564	GSM540351	-0.0419315			TCGA-AC-A6NO	0.134133
GSM519340	-0.0112048	GSM540352	-0.0259054			TCGA-AC-A7VB	-0.0288285
GSM519341	0.574994	GSM540353	0.112741			TCGA-AC-A7VC	0.286039
GSM519342	0.0819931	GSM540354	0.159212			TCGA-AC-A8OP	0.200943
GSM519343	0.0977946	GSM540355	0.499559			TCGA-AC-A8OQ	0.453981
GSM519344	0.486478	GSM540356	0.217668			TCGA-AC-A8OR	0.154567
GSM519345	-0.120552	GSM540357	0.248564			TCGA-AC-A8OS	0.377423
GSM519346	0.419032	GSM540358	0.154076			TCGA-AN-A03X	0.220841
GSM519347	0.473421	GSM540359	0.292588			TCGA-AN-A03Y	0.16206
GSM519348	0.687127	GSM540360	0.299068			TCGA-AN-A041	0.182597
GSM519349	0.25973	GSM540361	0.368038			TCGA-AN-A046	0.415332
GSM519350	0.25914	GSM540362	0.110191			TCGA-AN-A049	0.273675
GSM519351	-0.17098	GSM540363	-0.232058			TCGA-AN-A04A	0.150444
GSM519352	0.519792	GSM540364	0.490006			TCGA-AN-A04C	0.238457
GSM519353	-0.22834	GSM540365	0.223106			TCGA-AN-A04D	0.00881352
GSM519354	0.332358	GSM540366	-0.0520535			TCGA-AN-A0AJ	0.410987
GSM519355	0.297475	GSM540367	-0.169585			TCGA-AN-A0AK	0.141897
GSM519356	-0.0853331	GSM540368	0.0794424			TCGA-AN-A0AL	0.473226
GSM519357	0.226318	GSM540369	0.146633			TCGA-AN-A0AM	0.207595
GSM519358	0.646055	GSM540370	0.293146			TCGA-AN-A0AR	0.0654491
GSM519359	0.11664	GSM540371	0.132099			TCGA-AN-A0AS	0.24115
GSM519360	0.229099	GSM540372	0.0779713			TCGA-AN-A0AT	0.258733
GSM519361	-0.0195396	GSM540373	0.457709			TCGA-AN-A0FD	0.224641
GSM519362	0.0372972					TCGA-AN-A0FF	0.295644
GSM519363	0.583067					TCGA-AN-A0FJ	0.207203
GSM519364	0.0969965					TCGA-AN-A0FK	0.114142
GSM519365	0.129639					TCGA-AN-A0FL	0.11427
GSM519366	0.247323					TCGA-AN-A0FN	0.610698
GSM519367	-0.145938					TCGA-AN-A0FS	0.0972476
GSM519368	-0.0443964					TCGA-AN-A0FT	0.224956
GSM519369	0.460984					TCGA-AN-A0FV	0.0435248
GSM519370	0.00735589					TCGA-AN-A0FW	0.0802763
GSM519371	-0.204068					TCGA-AN-A0FX	0.141307
GSM519372	0.411913					TCGA-AN-A0FY	0.158788
GSM519373	0.193045					TCGA-AN-A0FZ	0.119002
GSM519374	-0.26411					TCGA-AN-A0XL	0.185534
GSM519375	0.331031					TCGA-AN-A0XN	0.356147
GSM519376	-0.119837					TCGA-AN-A0XO	-0.00349516
GSM519377	0.361029					TCGA-AN-A0XP	0.121103
GSM519378	-0.0871256					TCGA-AN-A0XR	0.0359735
GSM519379	-0.113651					TCGA-AN-A0XS	0.350299
GSM519380	0.549944					TCGA-AN-A0XT	0.186687
GSM519381	0.477557					TCGA-AN-A0XU	0.244717
GSM519382	0.0933117					TCGA-AN-A0XV	0.220766
GSM519383	-0.0133782					TCGA-AN-A0XW	0.456142
GSM519384	0.62572					TCGA-AO-A03L	0.19926
GSM519385	0.605452					TCGA-AO-A03O	0.303961
GSM519386	-0.0434454					TCGA-AO-A03P	0.103953
GSM519387	0.623625					TCGA-AO-A03R	0.370449
GSM519388	0.573601					TCGA-AO-A03T	0.217363
GSM519389	0.342149					TCGA-AO-A03V	0.100793
GSM519390	0.0628256					TCGA-AO-A0J2	0.291687
GSM519391	0.216547					TCGA-AO-A0J3	0.0224722
GSM519392	0.442506					TCGA-AO-A0J4	0.506077
GSM519393	0.73589					TCGA-AO-A0J5	0.177749
GSM519394	0.601149					TCGA-AO-A0J6	0.294859
GSM519395	-0.00357726					TCGA-AO-A0J7	0.0262109
GSM519396	0.0891116					TCGA-AO-A0J8	0.215232
GSM519397	0.089209					TCGA-AO-A0J9	0.412702
GSM519398	0.270934					TCGA-AO-A0JA	0.299729
GSM519399	0.540179					TCGA-AO-A0JB	0.250165
GSM519400	0.0521878					TCGA-AO-A0JC	0.918625
GSM519401	0.300124					TCGA-AO-A0JD	0.164901
GSM519402	0.264887					TCGA-AO-A0JE	0.40554
GSM519403	0.00517456					TCGA-AO-A0JF	0.29512
GSM519404	0.505831					TCGA-AO-A0JG	0.375891
GSM519405	0.363722					TCGA-AO-A0JI	0.129062
GSM519406	0.152214					TCGA-AO-A0JJ	0.439307
GSM519407	0.0829256					TCGA-AO-A0JM	0.196966
GSM519408	0.0813531					TCGA-AO-A124	0.156422
GSM519409	0.267093					TCGA-AO-A125	0.0925339
GSM519410	0.490043					TCGA-AO-A126	0.238485
GSM519411	0.549718					TCGA-AO-A128	0.767116
GSM519412	0.144481					TCGA-AO-A129	0.469953
GSM519413	0.327079					TCGA-AO-A12A	0.281278
GSM519414	0.0677377					TCGA-AO-A12B	0.120222
GSM519415	0.192853					TCGA-AO-A12D	0.433401
GSM519416	0.54855					TCGA-AO-A12E	0.275551
GSM519417	0.236682					TCGA-AO-A12F	0.0874917
GSM519418	0.512769					TCGA-AO-A12G	0.19856
GSM519419	0.0943458					TCGA-AO-A12H	0.132418
GSM519420	0.0346651					TCGA-AO-A1KO	0.181377
GSM519421	0.446365					TCGA-AO-A1KP	0.003731
GSM519422	0.64678					TCGA-AO-A1KR	0.131866
GSM519423	-0.113375					TCGA-AO-A1KS	0.221583
GSM519424	0.521623					TCGA-AO-A1KT	0.276755
GSM519425	0.0189185					TCGA-AQ-A04J	0.579059
GSM519426	0.144494					TCGA-AQ-A0Y5	0.218716
GSM519427	0.0115628					TCGA-AQ-A1H2	0.0834795
GSM519428	0.120852					TCGA-AQ-A1H3	0.258401
GSM519429	0.0179051					TCGA-AQ-A7U7	0.701707
GSM519430	0.256151					TCGA-AR-A0TP	0.0384484
GSM519431	0.293255					TCGA-AR-A0TQ	0.385007
GSM519432	-0.0668065					TCGA-AR-A0TR	0.103915
GSM519433	0.26497					TCGA-AR-A0TS	0.580984
GSM519434	0.274238					TCGA-AR-A0TT	0.676601
GSM519435	0.0871316					TCGA-AR-A0TV	0.365368
GSM519436	0.254541					TCGA-AR-A0TW	0.352496
GSM519437	0.149639					TCGA-AR-A0TX	0.512486
GSM519438	0.179504					TCGA-AR-A0TY	0.138942
GSM519439	0.290968					TCGA-AR-A0TZ	0.175325
GSM519440	0.128368					TCGA-AR-A0U0	0.449234
GSM519441	0.225501					TCGA-AR-A0U2	0.214547
GSM519442	0.130812					TCGA-AR-A0U3	0.113116
GSM519443	0.332317					TCGA-AR-A0U4	0.567057
						TCGA-AR-A1AH	0.0505682
						TCGA-AR-A1AI	0.510036
						TCGA-AR-A1AJ	0.699863
						TCGA-AR-A1AK	0.421364
						TCGA-AR-A1AL	0.255834
						TCGA-AR-A1AN	0.254873
						TCGA-AR-A1AO	0.666853
						TCGA-AR-A1AP	0.275631
						TCGA-AR-A1AQ	0.599131
						TCGA-AR-A1AR	0.469157
						TCGA-AR-A1AS	0.0676776
						TCGA-AR-A1AU	0.20051
						TCGA-AR-A1AW	0.865827
						TCGA-AR-A1AX	0.62585
						TCGA-AR-A1AY	0.203901
						TCGA-AR-A24H	0.202289
						TCGA-AR-A24K	0.0345875
						TCGA-AR-A24L	0.153638
						TCGA-AR-A24M	0.255735
						TCGA-AR-A24N	0.233056
						TCGA-AR-A24O	0.404398
						TCGA-AR-A24P	0.229242
						TCGA-AR-A24Q	0.363635
						TCGA-AR-A24R	0.243375
						TCGA-AR-A24S	0.466761
						TCGA-AR-A24T	0.312863
						TCGA-AR-A24U	0.532413
						TCGA-AR-A24V	0.309081
						TCGA-AR-A24W	0.110028
						TCGA-AR-A24X	0.234411
						TCGA-AR-A24Z	0.109173
						TCGA-AR-A250	0.310833
						TCGA-AR-A251	0.200732
						TCGA-AR-A252	0.618644
						TCGA-AR-A254	0.389244
						TCGA-AR-A255	0.314196
						TCGA-AR-A256	0.259276
						TCGA-AR-A2LE	0.168618
						TCGA-AR-A2LH	0.552685
						TCGA-AR-A2LK	0.173562
						TCGA-AR-A2LM	0.246042
						TCGA-AR-A2LN	0.347722
						TCGA-AR-A2LO	0.438668
						TCGA-AR-A2LQ	0.341929
						TCGA-AR-A5QM	0.316271
						TCGA-AR-A5QN	0.230618
						TCGA-AR-A5QP	0.205985
						TCGA-AR-A5QQ	0.615202
						TCGA-B6-A0I1	0.00374157
						TCGA-B6-A0I2	0.489548
						TCGA-B6-A0I5	0.226071
						TCGA-B6-A0I9	0.203441
						TCGA-B6-A0IA	0.0675318
						TCGA-B6-A0IB	-0.0412181
						TCGA-B6-A0IE	0.109198
						TCGA-B6-A0IG	0.157043
						TCGA-B6-A0IH	0.318022
						TCGA-B6-A0IJ	0.540776
						TCGA-B6-A0IK	0.20454
						TCGA-B6-A0IM	0.116745
						TCGA-B6-A0IO	0.116189
						TCGA-B6-A0IP	0.25568
						TCGA-B6-A0IQ	0.175015
						TCGA-B6-A0RG	0.0550972
						TCGA-B6-A0RH	0.208867
						TCGA-B6-A0RI	0.146154
						TCGA-B6-A0RL	-0.0429671
						TCGA-B6-A0RN	0.0673608
						TCGA-B6-A0RO	0.0327616
						TCGA-B6-A0RP	0.223147
						TCGA-B6-A0RQ	0.123965
						TCGA-B6-A0RS	0.376597
						TCGA-B6-A0RT	0.801047
						TCGA-B6-A0RU	0.121753
						TCGA-B6-A0RV	0.220033
						TCGA-B6-A0WT	0.127874
						TCGA-B6-A0WV	-0.0813749
						TCGA-B6-A0WX	0.39127
						TCGA-B6-A0WY	0.260763
						TCGA-B6-A0WZ	0.0501529
						TCGA-B6-A0X0	0.153256
						TCGA-B6-A0X1	0.345059
						TCGA-B6-A0X4	-0.0420309
						TCGA-B6-A0X5	0.083703
						TCGA-B6-A1KF	0.0126581
						TCGA-B6-A1KI	0.0829615
						TCGA-B6-A1KN	0.174816
						TCGA-B6-A2IU	0.102732
						TCGA-B6-A401	0.317347
						TCGA-B6-A409	0.162619
						TCGA-B6-A40B	0.151985
						TCGA-B6-A40C	0.213567
						TCGA-BH-A0AU	0.199001
						TCGA-BH-A0AV	0.292272
						TCGA-BH-A0AW	0.590594
						TCGA-BH-A0AY	0.315658
						TCGA-BH-A0AZ	0.229658
						TCGA-BH-A0B0	0.347218
						TCGA-BH-A0B3	0.402907
						TCGA-BH-A0B5	0.258368
						TCGA-BH-A0B7	0.432805
						TCGA-BH-A0B9	0.401211
						TCGA-BH-A0BA	0.262978
						TCGA-BH-A0BC	0.39896
						TCGA-BH-A0BD	0.370843
						TCGA-BH-A0BF	0.622795
						TCGA-BH-A0BG	0.469752
						TCGA-BH-A0BJ	0.251479
						TCGA-BH-A0BL	0.512681
						TCGA-BH-A0BM	0.199974
						TCGA-BH-A0BO	0.395498
						TCGA-BH-A0BP	0.167358
						TCGA-BH-A0BQ	0.311051
						TCGA-BH-A0BR	0.3832
						TCGA-BH-A0BT	0.170978
						TCGA-BH-A0BV	0.326577
						TCGA-BH-A0BW	0.539626
						TCGA-BH-A0BZ	0.472306
						TCGA-BH-A0C0	0.558555
						TCGA-BH-A0C3	0.356341
						TCGA-BH-A0DE	0.303438
						TCGA-BH-A0DG	0.361604
						TCGA-BH-A0DH	0.170171
						TCGA-BH-A0DI	0.364158
						TCGA-BH-A0DK	0.550431
						TCGA-BH-A0DL	0.509465
						TCGA-BH-A0DP	0.316282
						TCGA-BH-A0DQ	0.235522
						TCGA-BH-A0DS	0.283493
						TCGA-BH-A0DT	0.320735
						TCGA-BH-A0DV	0.330713
						TCGA-BH-A0DX	0.335339
						TCGA-BH-A0DZ	0.297735
						TCGA-BH-A0E0	0.14232
						TCGA-BH-A0E1	0.0970537
						TCGA-BH-A0E2	0.174115
						TCGA-BH-A0E6	0.29136
						TCGA-BH-A0E7	0.0353597
						TCGA-BH-A0EA	0.212202
						TCGA-BH-A0EB	0.385944
						TCGA-BH-A0EE	0.27369
						TCGA-BH-A0EI	0.134841
						TCGA-BH-A0GY	0.271305
						TCGA-BH-A0GZ	0.0824851
						TCGA-BH-A0H0	0.0771072
						TCGA-BH-A0H3	0.255414
						TCGA-BH-A0H5	0.810387
						TCGA-BH-A0H6	0.0796164
						TCGA-BH-A0H7	0.145319
						TCGA-BH-A0H9	0.0923839
						TCGA-BH-A0HA	0.392915
						TCGA-BH-A0HB	0.314202
						TCGA-BH-A0HI	0.198187
						TCGA-BH-A0HK	0.233749
						TCGA-BH-A0HO	0.29379
						TCGA-BH-A0HP	0.270474
						TCGA-BH-A0HQ	0.126523
						TCGA-BH-A0HU	0.0563044
						TCGA-BH-A0HW	-0.00652842
						TCGA-BH-A0HX	0.13787
						TCGA-BH-A0HY	0.096301
						TCGA-BH-A0RX	0.534021
						TCGA-BH-A0W3	0.0967076
						TCGA-BH-A0W4	0.0939924
						TCGA-BH-A0W5	0.605419
						TCGA-BH-A0W7	0.42638
						TCGA-BH-A0WA	0.226791
						TCGA-BH-A18F	0.304096
						TCGA-BH-A18G	0.26339
						TCGA-BH-A18I	0.376162
						TCGA-BH-A18J	0.119833
						TCGA-BH-A18K	0.153119
						TCGA-BH-A18L	0.0831297
						TCGA-BH-A18M	0.217644
						TCGA-BH-A18N	0.134183
						TCGA-BH-A18P	0.2226
						TCGA-BH-A18Q	0.276144
						TCGA-BH-A18R	0.191499
						TCGA-BH-A18S	0.0753736
						TCGA-BH-A18T	0.217512
						TCGA-BH-A18U	0.211341
						TCGA-BH-A18V	0.405081
						TCGA-BH-A1EN	0.0318251
						TCGA-BH-A1EO	0.306621
						TCGA-BH-A1ET	0.216758
						TCGA-BH-A1EU	0.521737
						TCGA-BH-A1EV	0.0808919
						TCGA-BH-A1EW	0.290573
						TCGA-BH-A1EX	0.294553
						TCGA-BH-A1EY	0.371403
						TCGA-BH-A1F0	0.674074
						TCGA-BH-A1F2	0.152125
						TCGA-BH-A1F8	0.122597
						TCGA-BH-A1FC	0.440642
						TCGA-BH-A1FD	0.156827
						TCGA-BH-A1FE	0.46819
						TCGA-BH-A1FG	0.0641458
						TCGA-BH-A1FH	0.230769
						TCGA-BH-A1FJ	0.0639408
						TCGA-BH-A1FL	0.110633
						TCGA-BH-A1FM	0.144908
						TCGA-BH-A1FN	0.153915
						TCGA-BH-A1FR	0.246105
						TCGA-BH-A1FU	0.376006
						TCGA-BH-A201	0.154465
						TCGA-BH-A202	0.325315
						TCGA-BH-A203	0.321198
						TCGA-BH-A204	0.0588596
						TCGA-BH-A208	0.306863
						TCGA-BH-A209	0.635035
						TCGA-BH-A28Q	0.211812
						TCGA-BH-A2L8	0.529158
						TCGA-BH-A42U	0.383882
						TCGA-BH-A42V	0.325731
						TCGA-BH-A5IZ	0.211735
						TCGA-BH-A5J0	0.431864
						TCGA-BH-A6R8	0.200142
						TCGA-BH-A6R9	0.562292
						TCGA-BH-A8FY	0.161657
						TCGA-BH-A8FZ	0.483141
						TCGA-BH-A8G0	0.537544
						TCGA-BH-AB28	0.325208
						TCGA-C8-A12Q	0.26096
						TCGA-C8-A12W	0.263876
						TCGA-C8-A12Z	0.0531757
						TCGA-C8-A130	0.198796
						TCGA-C8-A131	0.266709
						TCGA-C8-A132	0.42555
						TCGA-C8-A134	0.313677
						TCGA-C8-A135	0.298419
						TCGA-C8-A137	0.00354846
						TCGA-C8-A138	0.450178
						TCGA-C8-A1HJ	0.1636
						TCGA-C8-A1HK	0.123928
						TCGA-C8-A1HL	0.197046
						TCGA-C8-A1HM	0.553695
						TCGA-C8-A1HN	0.141926
						TCGA-C8-A26V	0.141249
						TCGA-C8-A26W	0.320792
						TCGA-C8-A26X	0.549412
						TCGA-C8-A26Z	0.0498129
						TCGA-C8-A273	0.165545
						TCGA-C8-A274	0.125019
						TCGA-C8-A275	0.4968
						TCGA-C8-A278	0.494431
						TCGA-C8-A27A	0.0389518
						TCGA-C8-A27B	0.443398
						TCGA-C8-A3M7	0.248758
						TCGA-C8-A3M8	0.0848011
						TCGA-C8-A8HP	0.406779
						TCGA-C8-A8HQ	0.350682
						TCGA-C8-A8HR	0.423519
						TCGA-D8-A13Y	-0.0686254
						TCGA-D8-A140	0.254292
						TCGA-D8-A142	0.323227
						TCGA-D8-A143	0.312673
						TCGA-D8-A145	0.277985
						TCGA-D8-A1J8	0.439168
						TCGA-D8-A1J9	0.155084
						TCGA-D8-A1JB	0.528136
						TCGA-D8-A1JC	0.202039
						TCGA-D8-A1JD	0.302902
						TCGA-D8-A1JE	0.229843
						TCGA-D8-A1JF	0.17228
						TCGA-D8-A1JH	0.325253
						TCGA-D8-A1JI	0.0478117
						TCGA-D8-A1JJ	0.218938
						TCGA-D8-A1JL	0.521217
						TCGA-D8-A1JM	0.240068
						TCGA-D8-A1JN	0.0896464
						TCGA-D8-A1JP	0.253434
						TCGA-D8-A1JS	0.0463165
						TCGA-D8-A1JT	0.199692
						TCGA-D8-A1JU	0.255714
						TCGA-D8-A1X5	0.25289
						TCGA-D8-A1X6	0.209258
						TCGA-D8-A1X7	0.189107
						TCGA-D8-A1X8	0.235802
						TCGA-D8-A1X9	0.277236
						TCGA-D8-A1XA	0.179265
						TCGA-D8-A1XB	0.152814
						TCGA-D8-A1XC	0.0581952
						TCGA-D8-A1XF	0.0658186
						TCGA-D8-A1XG	0.121011
						TCGA-D8-A1XJ	0.157551
						TCGA-D8-A1XK	0.304261
						TCGA-D8-A1XL	0.430367
						TCGA-D8-A1XM	0.309242
						TCGA-D8-A1XO	0.282732
						TCGA-D8-A1XQ	0.54786
						TCGA-D8-A1XR	0.0955084
						TCGA-D8-A1XT	0.333914
						TCGA-D8-A1XU	0.168416
						TCGA-D8-A1XV	0.0576563
						TCGA-D8-A1XW	0.431724
						TCGA-D8-A1XY	0.112338
						TCGA-D8-A1XZ	0.25998
						TCGA-D8-A1Y0	0.359939
						TCGA-D8-A1Y1	0.281259
						TCGA-D8-A1Y2	0.527201
						TCGA-D8-A1Y3	0.301241
						TCGA-D8-A27E	0.164176
						TCGA-D8-A27F	0.21891
						TCGA-D8-A27G	0.309235
						TCGA-D8-A27H	0.163454
						TCGA-D8-A27I	0.348325
						TCGA-D8-A27K	0.306419
						TCGA-D8-A27L	0.314185
						TCGA-D8-A27M	0.614738
						TCGA-D8-A27N	0.30141
						TCGA-D8-A27P	0.0856656
						TCGA-D8-A27R	0.224149
						TCGA-D8-A27T	0.335871
						TCGA-D8-A27V	0.107951
						TCGA-D8-A27W	0.240771
						TCGA-D8-A3Z6	0.168443
						TCGA-D8-A4Z1	0.231548
						TCGA-D8-A73U	0.74103
						TCGA-D8-A73W	0.281776
						TCGA-D8-A73X	0.145973
						TCGA-E2-A105	0.0508922
						TCGA-E2-A107	0.0708278
						TCGA-E2-A108	0.698203
						TCGA-E2-A109	0.15125
						TCGA-E2-A10A	0.158458
						TCGA-E2-A10B	0.163195
						TCGA-E2-A10C	0.347864
						TCGA-E2-A10F	0.319559
						TCGA-E2-A14N	0.340788
						TCGA-E2-A14O	0.0741253
						TCGA-E2-A14P	0.279289
						TCGA-E2-A14Q	0.177864
						TCGA-E2-A14R	0.401423
						TCGA-E2-A14T	0.143741
						TCGA-E2-A14V	0.0600701
						TCGA-E2-A14X	0.434862
						TCGA-E2-A14Y	0.12807
						TCGA-E2-A14Z	0.477778
						TCGA-E2-A150	0.365127
						TCGA-E2-A152	0.263711
						TCGA-E2-A153	0.295819
						TCGA-E2-A154	0.0911413
						TCGA-E2-A155	0.0857985
						TCGA-E2-A156	0.0640229
						TCGA-E2-A158	0.0403352
						TCGA-E2-A159	0.557104
						TCGA-E2-A15A	0.296978
						TCGA-E2-A15C	0.252823
						TCGA-E2-A15D	0.178255
						TCGA-E2-A15E	0.0958955
						TCGA-E2-A15F	0.198673
						TCGA-E2-A15G	0.0976997
						TCGA-E2-A15H	0.133859
						TCGA-E2-A15I	0.324571
						TCGA-E2-A15J	0.139288
						TCGA-E2-A15K	0.328192
						TCGA-E2-A15L	0.139135
						TCGA-E2-A15M	0.529757
						TCGA-E2-A15O	0.128354
						TCGA-E2-A15P	0.0964671
						TCGA-E2-A15R	0.00195277
						TCGA-E2-A15S	-0.0519201
						TCGA-E2-A15T	0.0583307
						TCGA-E2-A1AZ	0.509519
						TCGA-E2-A1B0	0.350771
						TCGA-E2-A1B1	0.446322
						TCGA-E2-A1B4	0.108929
						TCGA-E2-A1B5	0.698389
						TCGA-E2-A1B6	0.732228
						TCGA-E2-A1BC	0.0737477
						TCGA-E2-A1BD	0.146323
						TCGA-E2-A1IE	-0.0478996
						TCGA-E2-A1IF	0.155845
						TCGA-E2-A1IG	0.199213
						TCGA-E2-A1IH	0.560894
						TCGA-E2-A1II	0.610164
						TCGA-E2-A1IJ	0.426067
						TCGA-E2-A1IK	0.290328
						TCGA-E2-A1IL	0.0697819
						TCGA-E2-A1IN	0.116411
						TCGA-E2-A1IO	0.332672
						TCGA-E2-A1IU	0.239305
						TCGA-E2-A1L6	0.253417
						TCGA-E2-A1L7	0.463499
						TCGA-E2-A1L8	0.180807
						TCGA-E2-A1L9	0.247896
						TCGA-E2-A1LA	0.448945
						TCGA-E2-A1LB	0.0902304
						TCGA-E2-A1LG	0.147061
						TCGA-E2-A1LH	0.596999
						TCGA-E2-A1LI	0.322557
						TCGA-E2-A1LK	0.0821921
						TCGA-E2-A1LL	0.166532
						TCGA-E2-A2P6	0.202873
						TCGA-E2-A56Z	0.0491974
						TCGA-E2-A570	0.134423
						TCGA-E2-A573	0.496565
						TCGA-E2-A574	-0.0444033
						TCGA-E2-A576	0.108672
						TCGA-E9-A1N4	0.413974
						TCGA-E9-A1R2	0.17949
						TCGA-E9-A1R3	0.29337
						TCGA-E9-A1R4	0.377526
						TCGA-E9-A1R5	0.0696969
						TCGA-E9-A1R6	0.108963
						TCGA-E9-A1R7	-0.0679921
						TCGA-E9-A1RA	0.222026
						TCGA-E9-A1RB	0.121104
						TCGA-E9-A1RC	0.0269761
						TCGA-E9-A1RD	0.152008
						TCGA-E9-A1RE	0.0671571
						TCGA-E9-A1RF	0.360263
						TCGA-E9-A1RG	0.157949
						TCGA-E9-A1RH	0.143848
						TCGA-E9-A1RI	0.236608
						TCGA-E9-A226	0.0978017
						TCGA-E9-A227	0.388008
						TCGA-E9-A243	0.719998
						TCGA-E9-A244	0.196171
						TCGA-E9-A245	0.101063
						TCGA-E9-A247	0.00399064
						TCGA-E9-A248	0.556344
						TCGA-E9-A249	0.149308
						TCGA-E9-A24A	0.306929
						TCGA-E9-A295	0.119802
						TCGA-E9-A2JS	0.0803714
						TCGA-E9-A2JT	0.800036
						TCGA-E9-A3HO	0.237485
						TCGA-E9-A3QA	0.593906
						TCGA-E9-A3X8	0.372732
						TCGA-E9-A54Y	0.135947
						TCGA-E9-A5FK	0.618628
						TCGA-E9-A5FL	0.131384
						TCGA-E9-A5UO	-0.00167248
						TCGA-E9-A6HE	0.262331
						TCGA-EW-A1IW	0.269261
						TCGA-EW-A1IX	0.23977
						TCGA-EW-A1IY	0.460112
						TCGA-EW-A1IZ	0.639164
						TCGA-EW-A1J1	0.293156
						TCGA-EW-A1J2	0.317087
						TCGA-EW-A1J3	0.209119
						TCGA-EW-A1J5	0.431266
						TCGA-EW-A1J6	0.308161
						TCGA-EW-A1OV	0.737605
						TCGA-EW-A1OX	-0.0791751
						TCGA-EW-A1OY	0.104453
						TCGA-EW-A1OZ	0.22237
						TCGA-EW-A1P0	0.161282
						TCGA-EW-A1P1	0.446656
						TCGA-EW-A1P3	0.19353
						TCGA-EW-A1P4	0.462386
						TCGA-EW-A1P5	0.232386
						TCGA-EW-A1P6	0.118009
						TCGA-EW-A1P7	0.726238
						TCGA-EW-A1P8	0.368779
						TCGA-EW-A1PA	0.237344
						TCGA-EW-A1PB	0.538459
						TCGA-EW-A1PE	0.368817
						TCGA-EW-A1PG	0.238711
						TCGA-EW-A1PH	0.10055
						TCGA-EW-A2FR	0.281145
						TCGA-EW-A2FS	0.297437
						TCGA-EW-A2FV	0.370143
						TCGA-EW-A2FW	0.127249
						TCGA-EW-A423	0.21111
						TCGA-EW-A6S9	0.178179
						TCGA-EW-A6SB	0.495899
						TCGA-EW-A6SC	0.258233
						TCGA-EW-A6SD	0.344969
						TCGA-GI-A2C8	0.353073
						TCGA-GM-A2D9	0.182135
						TCGA-GM-A2DA	0.479795
						TCGA-GM-A2DB	0.390959
						TCGA-GM-A2DC	0.0697753
						TCGA-GM-A2DD	0.629258
						TCGA-GM-A2DF	0.4823
						TCGA-GM-A2DH	0.506087
						TCGA-GM-A2DI	0.670707
						TCGA-GM-A2DK	0.310076
						TCGA-GM-A2DL	0.284424
						TCGA-GM-A2DM	0.250527
						TCGA-GM-A2DN	0.530778
						TCGA-GM-A2DO	0.804849
						TCGA-GM-A3NW	0.160397
						TCGA-GM-A3XL	0.409976
						TCGA-GM-A4E0	0.435159
						TCGA-GM-A5PV	0.187061
						TCGA-GM-A5PX	0.19013
						TCGA-HN-A2NL	0.174574
						TCGA-HN-A2OB	0.269368
						TCGA-JL-A3YX	0.0418882
						TCGA-LD-A66U	0.375553
						TCGA-LD-A74U	0.329606
						TCGA-LD-A7W6	0.190747
						TCGA-LD-A9QF	0.681956
						TCGA-LL-A440	0.469989
						TCGA-LL-A50Y	0.255886
						TCGA-LL-A5YL	0.275466
						TCGA-LL-A5YM	0.15213
						TCGA-LL-A5YN	0.598531
						TCGA-LL-A5YO	0.723336
						TCGA-LL-A5YP	0.348953
						TCGA-LL-A6FQ	0.141936
						TCGA-LL-A6FR	0.119129
						TCGA-LL-A73Y	0.357853
						TCGA-LL-A73Z	0.344645
						TCGA-LL-A740	0.213115
						TCGA-LL-A7SZ	0.509814
						TCGA-LL-A7T0	0.231712
						TCGA-LL-A8F5	0.323633
						TCGA-LL-A9Q3	0.264035
						TCGA-OK-A5Q2	0.427791
						TCGA-OL-A5D6	0.249484
						TCGA-OL-A5D7	0.431085
						TCGA-OL-A5D8	0.171126
						TCGA-OL-A5DA	0.193997
						TCGA-OL-A5RU	0.43071
						TCGA-OL-A5RV	0.22534
						TCGA-OL-A5RW	0.180012
						TCGA-OL-A5RX	0.229778
						TCGA-OL-A5RY	0.690205
						TCGA-OL-A5RZ	0.069522
						TCGA-OL-A5S0	0.386434
						TCGA-OL-A66I	0.639721
						TCGA-OL-A66J	0.199739
						TCGA-OL-A66K	0.178725
						TCGA-OL-A66L	0.331678
						TCGA-OL-A66N	0.310652
						TCGA-OL-A66O	0.0365291
						TCGA-OL-A66P	0.652244
						TCGA-OL-A6VO	0.159898
						TCGA-OL-A6VQ	0.32133
						TCGA-OL-A6VR	0.033499
						TCGA-OL-A97C	0.334086
						TCGA-PE-A5DC	0.161437
						TCGA-PE-A5DD	0.31781
						TCGA-PE-A5DE	0.684753
						TCGA-PL-A8LX	0.122698
						TCGA-PL-A8LY	0.185732
						TCGA-PL-A8LZ	0.520134
						TCGA-S3-A6ZF	0.276999
						TCGA-S3-A6ZG	0.184246
						TCGA-S3-A6ZH	0.14803
						TCGA-S3-AA0Z	0.324374
						TCGA-S3-AA10	0.619717
						TCGA-S3-AA11	0.0709865
						TCGA-S3-AA12	0.0492583
						TCGA-S3-AA14	0.136354
						TCGA-S3-AA15	0.656162
						TCGA-S3-AA17	0.589263
						TCGA-UL-AAZ6	0.111803
						TCGA-UU-A93S	0.0478841
						TCGA-V7-A7HQ	0.174142
						TCGA-W8-A86G	0.092198
						TCGA-WT-AB41	0.543238
						TCGA-WT-AB44	0.235043
						TCGA-XX-A899	0.559934
						TCGA-XX-A89A	0.504128
						TCGA-Z7-A8R5	0.383727
						TCGA-Z7-A8R6	0.143073
