# Supplementary material for: Identification of a Six-Immune-Related Long Non-coding RNA Signature for Predicting Survival and Immune Infiltrating Status in Breast Cancer
Source: Front Genet. 2020 Jul 7;11:680. doi: 10.3389/fgene.2020.00680 (PMC7358358; doi:10.3389/fgene.2020.00680)
Supplement: Supplementary file 14 [file Table_8.XLSX]

## Sheet: 回修easy_input_pearson_all
Supplemenary Table S8. The correlation identified by Pearson correlation analysis among immune signature, prognostic signature and six lncRNAs
Target_1	Target_2	cor	p.value
AC116366.1	AC244502.1	0.361476	1.57435e-11
AC116366.1	AC100810.1	-0.0905692	0.102077
AC116366.1	MIAT	0.363984	1.11267e-11
AC116366.1	AC093297.2	-0.0136815	0.805319
AC116366.1	AL356417.2	-0.141488	0.0104177
AC116366.1	Risk score	-0.609991	1.0388e-34
AC116366.1	Immune signature	0.461796	1.12046e-18
AC244502.1	AC100810.1	-0.146611	0.00792129
AC244502.1	MIAT	0.426562	6.85817e-16
AC244502.1	AC093297.2	-0.314519	6.10273e-09
AC244502.1	AL356417.2	0.0604869	0.275447
AC244502.1	Risk score	-0.475121	8.10101e-20
AC244502.1	Immune signature	0.786185	6.58504e-70
AC100810.1	MIAT	-0.163059	0.0031051
AC100810.1	AC093297.2	0.311713	8.44725e-09
AC100810.1	AL356417.2	-0.157185	0.00438223
AC100810.1	Risk score	-0.358516	2.36198e-11
AC100810.1	Immune signature	-0.195316	0.00038133
MIAT	AC093297.2	-0.223686	4.47882e-05
MIAT	AL356417.2	0.355398	3.60534e-11
MIAT	Risk score	-0.37721	1.69602e-12
MIAT	Immune signature	0.54029	3.53889e-26
AC093297.2	AL356417.2	-0.268296	8.49571e-07
AC093297.2	Risk score	-0.49018	3.61198e-21
AC093297.2	Immune signature	-0.446371	2.03826e-17
AL356417.2	Risk score	0.349555	7.86676e-11
AL356417.2	Immune signature	0.140094	0.0112079
Risk score	Immune signature	-0.342432	1.9927e-10
